# Supplementary material for: Crystal structure of bis­{2,4-di-tert-butyl-6-[(iso­propyl­imino)­meth­yl]phenolato-κ2 N,O}zinc di­chloro­methane mono­solvate
Source: Acta Crystallogr Sect E Struct Rep Online. 2014 Nov 5;70(Pt 12):m390–1. doi: 10.1107/S1600536814022636 (PMC4257443; doi:10.1107/S1600536814022636)
Supplement: Supplementary file 1 [file e-70-0m390-sup1.cif]

##############################################################################
#                                                                            #
# This CIF contains the data in a paper accepted for publication in          #
# Acta Crystallographica Section E. It conforms to the requirements of       #
# Notes for Authors for Acta Crystallographica Section E, and has been       #
# peer reviewed under the auspices of the IUCr Commission on Journals.       #
#                                                                            #
# Full details of the Crystallographic Information File format               #
# are given in the paper "The Crystallographic Information File (CIF):       #
# a New Standard Archive File for Crystallography" by S. R. Hall, F. H.      #
# Allen and I. D. Brown [Acta Cryst. (1991), A47, 655-685].                  #
#                                                                            #
# The current version of the core CIF dictionary is obtainable from          #
# ftp://ftp.iucr.org/pub/cif_core.dic.                                       #
#                                                                            #
# Software is freely available for graphical display of the structure(s)     #
# in this CIF. For information consult the CIF software page                 #
# http://www.iucr.org/resources/cif/software.                                #
#                                                                            #
# This file may be used for bona fide research purposes within the           #
# scientific community so long as proper attribution is given to the journal # 
# article from which it was obtained.                                        #
#                                                                            #
##############################################################################
data_I
_audit_creation_method     SHELXL-97
_database_code_depnum_ccdc_archive     'CCDC 1029220'
_chemical_name_systematic
;\
Bis{2,4-di-<i>tert</i>-butyl-6-[(isopropylimino)methyl]phenolato-\
\k^2^<i>N</i>,<i>O</i>}zinc dichloromethane monosolvate
;
_chemical_name_common     ?
_chemical_formula_moiety     'C36 H56 N2 O2 Zn, C H2 Cl2'
_chemical_formula_sum     'C37 H58 Cl2 N2 O2 Zn'
_chemical_formula_iupac     '[Zn (C18 H28 N1 O1)2], C H2 Cl2'
_chemical_formula_weight     699.12
_chemical_melting_point     ?
_symmetry_cell_setting     monoclinic
_symmetry_space_group_name_H-M     'P 21/n'
_symmetry_space_group_name_Hall     '-P 2yn'
loop_
    _symmetry_equiv_pos_as_xyz
    'x, y, z'
    '-x+1/2, y+1/2, -z+1/2'
    '-x, -y, -z'
    'x-1/2, -y-1/2, z-1/2'
_cell_length_a     13.6653(17)
_cell_length_b     14.6674(18)
_cell_length_c     19.663(2)
_cell_angle_alpha     90.00
_cell_angle_beta     104.807(2)
_cell_angle_gamma     90.00
_cell_volume     3810.4(8)
_cell_formula_units_Z     4
_cell_measurement_reflns_used     5049
_cell_measurement_theta_min     2.14
_cell_measurement_theta_max     27.03
_cell_measurement_temperature     173(2)
_exptl_crystal_description     'block'
_exptl_crystal_colour     'light-green'
_exptl_crystal_size_max     0.42
_exptl_crystal_size_mid     0.41
_exptl_crystal_size_min     0.26
_exptl_crystal_density_diffrn     1.219
_exptl_crystal_density_meas     ?
_exptl_crystal_density_method     'not measured'
_exptl_crystal_F_000     1496
_exptl_absorpt_coefficient_mu     0.817
_exptl_absorpt_correction_type     multi-scan
_exptl_absorpt_process_details
;
(<i>SADABS</i>; Bruker, 2007)
;
_exptl_absorpt_correction_T_min     0.7254
_exptl_absorpt_correction_T_max     0.8157
_exptl_special_details     ?
_diffrn_ambient_temperature     173(2)
_diffrn_radiation_type     MoK\a
_diffrn_radiation_wavelength     0.71073
_diffrn_radiation_source     'fine-focus sealed tube'
_diffrn_radiation_monochromator     graphite
_diffrn_measurement_device_type     'Bruker APEXII area-detector'
_diffrn_measurement_method     '\f and \w scans'
_diffrn_detector_area_resol_mean     ?
_diffrn_reflns_number     22339
_diffrn_reflns_av_R_equivalents     0.0243
_diffrn_reflns_av_sigmaI/netI     0.0307
_diffrn_reflns_theta_min     1.75
_diffrn_reflns_theta_max     27.08
_diffrn_reflns_theta_full     27.08
_diffrn_measured_fraction_theta_max     0.986
_diffrn_measured_fraction_theta_full     0.986
_diffrn_reflns_limit_h_min     -17
_diffrn_reflns_limit_h_max     8
_diffrn_reflns_limit_k_min     -18
_diffrn_reflns_limit_k_max     18
_diffrn_reflns_limit_l_min     -25
_diffrn_reflns_limit_l_max     25
_diffrn_standards_number     0
_diffrn_standards_interval_count     .
_diffrn_standards_interval_time     .
_diffrn_standards_decay_%     ?
_refine_special_details
;
Refinement of <i>F</i>^2^ against ALL reflections. The weighted <i>R</i>-factor
<i>wR</i> and goodness of fit <i>S</i> are based on <i>F</i>^2^, conventional
<i>R</i>-factors <i>R</i> are based on <i>F</i>, with <i>F</i> set to zero for
negative <i>F</i>^2^. The threshold expression of <i>F</i>^2^ >
\s(<i>F</i>^2^) is used only for calculating <i>R</i>-factors(gt) <i>etc</i>.
and is not relevant to the choice of reflections for refinement.
<i>R</i>-factors based on <i>F</i>^2^ are statistically about twice as large
as those based on <i>F</i>, and <i>R</i>- factors based on ALL data will be
even larger.
;
_reflns_number_total     8281
_reflns_number_gt     6513
_reflns_threshold_expression     I>2sigma(I)
_refine_ls_structure_factor_coef     Fsqd
_refine_ls_matrix_type     full
_refine_ls_R_factor_all     0.0524
_refine_ls_R_factor_gt     0.0356
_refine_ls_wR_factor_gt     0.0898
_refine_ls_wR_factor_ref     0.1010
_refine_ls_goodness_of_fit_ref     1.025
_refine_ls_restrained_S_all     1.025
_refine_ls_number_reflns     8281
_refine_ls_number_parameters     413
_refine_ls_number_restraints     0
_refine_ls_hydrogen_treatment     constr
_refine_ls_weighting_scheme     calc
_refine_ls_weighting_details
         'calc w=1/[\s^2^(Fo^2^)+(0.0501P)^2^+2.0294P] where P=(Fo^2^+2Fc^2^)/3'
_atom_sites_solution_hydrogens     geom
_atom_sites_solution_primary     direct
_atom_sites_solution_secondary     difmap
_refine_ls_shift/su_max     0.000
_refine_ls_shift/su_mean     0.000
_refine_diff_density_max     0.524
_refine_diff_density_min     -0.368
_refine_ls_extinction_method     none
_refine_ls_extinction_coef     ?
loop_
    _atom_type_symbol
    _atom_type_description
    _atom_type_scat_dispersion_real
    _atom_type_scat_dispersion_imag
    _atom_type_scat_source
    'C' 'C' 0.0033 0.0016
                         'International Tables Vol C Tables 4.2.6.8 and 6.1.1.4'
    'H' 'H' 0.0000 0.0000
                         'International Tables Vol C Tables 4.2.6.8 and 6.1.1.4'
    'N' 'N' 0.0061 0.0033
                         'International Tables Vol C Tables 4.2.6.8 and 6.1.1.4'
    'O' 'O' 0.0106 0.0060
                         'International Tables Vol C Tables 4.2.6.8 and 6.1.1.4'
    'Cl' 'Cl' 0.1484 0.1585
                         'International Tables Vol C Tables 4.2.6.8 and 6.1.1.4'
    'Zn' 'Zn' 0.2839 1.4301
                         'International Tables Vol C Tables 4.2.6.8 and 6.1.1.4'
_computing_data_collection
;
APEX2 (Bruker, 2007)
;
_computing_cell_refinement
;
SAINT (Bruker, 2007)
;
_computing_data_reduction
;
SAINT (Bruker, 2007)
;
_computing_structure_solution
;
SHELXS97 (Sheldrick, 2008)
;
_computing_structure_refinement
;
SHELXL97 (Sheldrick, 2008)
;
_computing_molecular_graphics
;
SHELXTL (Sheldrick, 2008)
;
_computing_publication_material
;
publCIF (Westrip, 2010)
;
loop_
    _atom_site_type_symbol
    _atom_site_label
    _atom_site_fract_x
    _atom_site_fract_y
    _atom_site_fract_z
    _atom_site_U_iso_or_equiv
    _atom_site_adp_type
    _atom_site_calc_flag
    _atom_site_refinement_flags
    _atom_site_occupancy
    _atom_site_symmetry_multiplicity
    _atom_site_disorder_assembly
    _atom_site_disorder_group
    Zn Zn1 0.231421(16) 0.615892(14) 0.299369(11) 0.02227(7) Uani d . 1 1 . .
    O O1 0.12145(10) 0.68715(9) 0.31431(7) 0.0271(3) Uani d . 1 1 . .
    N N2 0.36935(12) 0.66973(11) 0.33979(8) 0.0236(3) Uani d . 1 1 . .
    N N1 0.18811(12) 0.49721(10) 0.33244(8) 0.0232(3) Uani d . 1 1 . .
    O O2 0.23720(10) 0.61964(10) 0.20306(7) 0.0276(3) Uani d . 1 1 . .
    C C1 0.04377(14) 0.65800(13) 0.33501(9) 0.0220(4) Uani d . 1 1 . .
    C C19 0.31561(14) 0.63896(12) 0.17944(10) 0.0222(4) Uani d . 1 1 . .
    C C2 -0.03878(15) 0.71885(13) 0.33494(9) 0.0236(4) Uani d . 1 1 . .
    C C7 -0.11968(15) 0.68601(13) 0.35778(10) 0.0251(4) Uani d . 1 1 . .
    H H7 -0.1738 0.7269 0.3573 0.030 Uiso calc R 1 1 . .
    C C14 0.03560(14) 0.56642(13) 0.35720(9) 0.0228(4) Uani d . 1 1 . .
    C C13 -0.04928(15) 0.53872(13) 0.38081(10) 0.0244(4) Uani d . 1 1 . .
    H H13 -0.0519 0.4778 0.3967 0.029 Uiso calc R 1 1 . .
    C C15 0.10583(14) 0.49406(13) 0.35310(9) 0.0238(4) Uani d . 1 1 . .
    H H15 0.0889 0.4357 0.3678 0.029 Uiso calc R 1 1 . .
    C C21 0.20705(15) 0.60533(13) 0.05374(10) 0.0264(4) Uani d . 1 1 . .
    C C16 0.23887(15) 0.40931(13) 0.32679(11) 0.0276(4) Uani d . 1 1 . .
    H H16 0.2070 0.3606 0.3496 0.033 Uiso calc R 1 1 . .
    C C18 0.22391(19) 0.38570(15) 0.24970(12) 0.0389(5) Uani d . 1 1 . .
    H H18A 0.1513 0.3822 0.2268 0.058 Uiso calc R 1 1 . .
    H H18B 0.2556 0.3267 0.2456 0.058 Uiso calc R 1 1 . .
    H H18C 0.2551 0.4329 0.2269 0.058 Uiso calc R 1 1 . .
    C C24 0.12496(16) 0.67508(15) 0.05796(11) 0.0333(5) Uani d . 1 1 . .
    H H24A 0.1176 0.6775 0.1062 0.050 Uiso calc R 1 1 . .
    H H24B 0.0604 0.6569 0.0260 0.050 Uiso calc R 1 1 . .
    H H24C 0.1444 0.7354 0.0444 0.050 Uiso calc R 1 1 . .
    C C33 0.42696(14) 0.68492(13) 0.29838(10) 0.0242(4) Uani d . 1 1 . .
    H H33 0.4907 0.7113 0.3202 0.029 Uiso calc R 1 1 . .
    C C34 0.40723(16) 0.69940(14) 0.41395(10) 0.0295(4) Uani d . 1 1 . .
    H H34 0.4714 0.7344 0.4183 0.035 Uiso calc R 1 1 . .
    C C23 0.17481(18) 0.50939(14) 0.07091(11) 0.0355(5) Uani d . 1 1 . .
    H H23A 0.2276 0.4654 0.0681 0.053 Uiso calc R 1 1 . .
    H H23B 0.1114 0.4926 0.0370 0.053 Uiso calc R 1 1 . .
    H H23C 0.1648 0.5089 0.1185 0.053 Uiso calc R 1 1 . .
    C C3 -0.03675(15) 0.81732(13) 0.30842(11) 0.0278(4) Uani d . 1 1 . .
    Cl Cl1 0.91415(5) 0.39983(5) 0.22012(4) 0.05363(17) Uani d . 1 1 . .
    Cl Cl2 0.95759(7) 0.56715(6) 0.15546(4) 0.0742(3) Uani d . 1 1 . .
    C C6 -0.13092(18) 0.87132(14) 0.31363(14) 0.0397(5) Uani d . 1 1 . .
    H H6A -0.1917 0.8419 0.2846 0.060 Uiso calc R 1 1 . .
    H H6B -0.1264 0.9337 0.2969 0.060 Uiso calc R 1 1 . .
    H H6C -0.1347 0.8728 0.3627 0.060 Uiso calc R 1 1 . .
    C C20 0.30799(14) 0.63163(12) 0.10503(9) 0.0216(4) Uani d . 1 1 . .
    C C31 0.49349(15) 0.68533(13) 0.19565(10) 0.0255(4) Uani d . 1 1 . .
    H H31 0.5554 0.7049 0.2264 0.031 Uiso calc R 1 1 . .
    C C22 0.21423(18) 0.60298(16) -0.02269(11) 0.0361(5) Uani d . 1 1 . .
    H H22A 0.2368 0.6625 -0.0354 0.054 Uiso calc R 1 1 . .
    H H22B 0.1476 0.5888 -0.0537 0.054 Uiso calc R 1 1 . .
    H H22C 0.2629 0.5561 -0.0279 0.054 Uiso calc R 1 1 . .
    C C25 0.39349(15) 0.64874(13) 0.08192(10) 0.0255(4) Uani d . 1 1 . .
    H H25 0.3882 0.6425 0.0330 0.031 Uiso calc R 1 1 . .
    C C8 -0.12791(15) 0.59650(13) 0.38169(10) 0.0244(4) Uani d . 1 1 . .
    C C9 -0.22116(15) 0.56725(14) 0.40596(11) 0.0284(4) Uani d . 1 1 . .
    C C26 0.48822(15) 0.67477(13) 0.12575(10) 0.0258(4) Uani d . 1 1 . .
    C C4 -0.03558(18) 0.81635(15) 0.23040(11) 0.0360(5) Uani d . 1 1 . .
    H H4A 0.0233 0.7818 0.2249 0.054 Uiso calc R 1 1 . .
    H H4B -0.0316 0.8790 0.2141 0.054 Uiso calc R 1 1 . .
    H H4C -0.0977 0.7876 0.2025 0.054 Uiso calc R 1 1 . .
    C C35 0.4302(3) 0.61854(19) 0.46227(13) 0.0566(8) Uani d . 1 1 . .
    H H35A 0.3677 0.5845 0.4599 0.085 Uiso calc R 1 1 . .
    H H35B 0.4589 0.6395 0.5106 0.085 Uiso calc R 1 1 . .
    H H35C 0.4790 0.5789 0.4479 0.085 Uiso calc R 1 1 . .
    C C17 0.35026(17) 0.41501(16) 0.36411(12) 0.0381(5) Uani d . 1 1 . .
    H H17A 0.3823 0.4626 0.3422 0.057 Uiso calc R 1 1 . .
    H H17B 0.3827 0.3562 0.3605 0.057 Uiso calc R 1 1 . .
    H H17C 0.3579 0.4299 0.4138 0.057 Uiso calc R 1 1 . .
    C C5 0.05595(18) 0.86917(14) 0.35161(12) 0.0374(5) Uani d . 1 1 . .
    H H5A 0.0538 0.8711 0.4010 0.056 Uiso calc R 1 1 . .
    H H5B 0.0555 0.9315 0.3335 0.056 Uiso calc R 1 1 . .
    H H5C 0.1178 0.8380 0.3479 0.056 Uiso calc R 1 1 . .
    C C30 0.67305(17) 0.72050(19) 0.14855(12) 0.0439(6) Uani d . 1 1 . .
    H H30A 0.6591 0.7790 0.1683 0.066 Uiso calc R 1 1 . .
    H H30B 0.7289 0.7279 0.1262 0.066 Uiso calc R 1 1 . .
    H H30C 0.6917 0.6752 0.1863 0.066 Uiso calc R 1 1 . .
    C C27 0.57872(15) 0.68851(14) 0.09393(11) 0.0295(4) Uani d . 1 1 . .
    C C32 0.40933(14) 0.66789(13) 0.22385(9) 0.0230(4) Uani d . 1 1 . .
    C C37 0.87357(19) 0.51175(18) 0.19483(13) 0.0437(6) Uani d . 1 1 . .
    H H37A 0.8058 0.5096 0.1614 0.052 Uiso calc R 1 1 . .
    H H37B 0.8678 0.5466 0.2368 0.052 Uiso calc R 1 1 . .
    C C29 0.55214(17) 0.76021(15) 0.03504(12) 0.0358(5) Uani d . 1 1 . .
    H H29A 0.5363 0.8183 0.0545 0.054 Uiso calc R 1 1 . .
    H H29B 0.4933 0.7396 -0.0015 0.054 Uiso calc R 1 1 . .
    H H29C 0.6099 0.7685 0.0146 0.054 Uiso calc R 1 1 . .
    C C28 0.60274(19) 0.59837(15) 0.06249(13) 0.0398(5) Uani d . 1 1 . .
    H H28A 0.6606 0.6068 0.0422 0.060 Uiso calc R 1 1 . .
    H H28B 0.5437 0.5786 0.0256 0.060 Uiso calc R 1 1 . .
    H H28C 0.6193 0.5519 0.0995 0.060 Uiso calc R 1 1 . .
    C C36 0.3316(2) 0.7614(2) 0.43351(13) 0.0629(9) Uani d . 1 1 . .
    H H36A 0.3173 0.8129 0.4007 0.094 Uiso calc R 1 1 . .
    H H36B 0.3590 0.7841 0.4815 0.094 Uiso calc R 1 1 . .
    H H36C 0.2688 0.7277 0.4311 0.094 Uiso calc R 1 1 . .
    C C10 -0.2250(3) 0.6212(2) 0.47101(18) 0.0754(11) Uani d . 1 1 . .
    H H10A -0.2275 0.6865 0.4601 0.113 Uiso calc R 1 1 . .
    H H10B -0.1645 0.6081 0.5089 0.113 Uiso calc R 1 1 . .
    H H10C -0.2856 0.6040 0.4860 0.113 Uiso calc R 1 1 . .
    C C12 -0.2184(2) 0.46734(19) 0.4255(2) 0.0779(11) Uani d . 1 1 . .
    H H12A -0.2801 0.4516 0.4397 0.117 Uiso calc R 1 1 . .
    H H12B -0.1591 0.4555 0.4646 0.117 Uiso calc R 1 1 . .
    H H12C -0.2143 0.4303 0.3849 0.117 Uiso calc R 1 1 . .
    C C11 -0.3154(2) 0.5852(3) 0.34809(19) 0.0842(12) Uani d . 1 1 . .
    H H11A -0.3750 0.5660 0.3635 0.126 Uiso calc R 1 1 . .
    H H11B -0.3123 0.5506 0.3060 0.126 Uiso calc R 1 1 . .
    H H11C -0.3203 0.6504 0.3371 0.126 Uiso calc R 1 1 . .
loop_
    _atom_site_aniso_label
    _atom_site_aniso_U_11
    _atom_site_aniso_U_22
    _atom_site_aniso_U_33
    _atom_site_aniso_U_12
    _atom_site_aniso_U_13
    _atom_site_aniso_U_23
    Zn1 0.02082(12) 0.02398(12) 0.02386(12) -0.00122(9) 0.00912(9) 0.00045(8)
    O1 0.0244(7) 0.0247(7) 0.0362(7) -0.0010(5) 0.0151(6) 0.0008(6)
    N2 0.0242(8) 0.0261(8) 0.0197(7) -0.0019(7) 0.0038(6) 0.0007(6)
    N1 0.0239(8) 0.0229(8) 0.0248(8) 0.0020(6) 0.0098(7) 0.0011(6)
    O2 0.0219(7) 0.0388(8) 0.0227(7) -0.0043(6) 0.0069(5) -0.0003(6)
    C1 0.0219(9) 0.0256(9) 0.0192(8) -0.0018(7) 0.0067(7) -0.0016(7)
    C19 0.0215(9) 0.0208(9) 0.0246(9) 0.0003(7) 0.0061(7) 0.0019(7)
    C2 0.0261(10) 0.0232(9) 0.0221(9) 0.0012(8) 0.0075(8) -0.0015(7)
    C7 0.0241(10) 0.0260(9) 0.0267(9) 0.0033(8) 0.0092(8) -0.0021(8)
    C14 0.0214(9) 0.0249(9) 0.0226(9) 0.0001(7) 0.0064(7) -0.0004(7)
    C13 0.0268(10) 0.0243(9) 0.0234(9) -0.0007(8) 0.0089(8) 0.0018(7)
    C15 0.0264(10) 0.0223(9) 0.0233(9) -0.0011(7) 0.0076(8) 0.0028(7)
    C21 0.0268(10) 0.0279(10) 0.0230(9) -0.0014(8) 0.0035(8) -0.0007(8)
    C16 0.0266(10) 0.0233(9) 0.0365(11) 0.0045(8) 0.0149(9) 0.0039(8)
    C18 0.0449(13) 0.0316(11) 0.0401(12) 0.0075(10) 0.0108(10) -0.0073(9)
    C24 0.0287(11) 0.0368(11) 0.0313(10) 0.0033(9) 0.0020(9) 0.0015(9)
    C33 0.0216(9) 0.0266(9) 0.0236(9) -0.0022(8) 0.0043(8) 0.0012(7)
    C34 0.0287(11) 0.0395(11) 0.0191(9) -0.0070(9) 0.0039(8) -0.0025(8)
    C23 0.0374(12) 0.0312(11) 0.0344(11) -0.0091(9) 0.0026(9) -0.0014(9)
    C3 0.0294(11) 0.0239(9) 0.0332(10) 0.0031(8) 0.0133(9) 0.0020(8)
    Cl1 0.0483(4) 0.0510(4) 0.0571(4) -0.0032(3) 0.0053(3) -0.0029(3)
    Cl2 0.0979(6) 0.0661(5) 0.0702(5) -0.0349(4) 0.0430(5) -0.0148(4)
    C6 0.0418(13) 0.0267(11) 0.0575(15) 0.0087(9) 0.0253(12) 0.0071(10)
    C20 0.0221(9) 0.0211(9) 0.0208(8) 0.0005(7) 0.0042(7) 0.0008(7)
    C31 0.0221(9) 0.0295(10) 0.0243(9) -0.0024(8) 0.0048(8) 0.0009(8)
    C22 0.0363(12) 0.0459(13) 0.0236(10) -0.0045(10) 0.0033(9) -0.0043(9)
    C25 0.0288(10) 0.0283(9) 0.0204(9) 0.0001(8) 0.0080(8) 0.0006(8)
    C8 0.0233(10) 0.0293(10) 0.0227(9) -0.0002(8) 0.0097(8) -0.0013(7)
    C9 0.0246(10) 0.0299(10) 0.0353(11) 0.0005(8) 0.0159(9) 0.0018(8)
    C26 0.0250(10) 0.0279(10) 0.0267(9) -0.0002(8) 0.0105(8) 0.0023(8)
    C4 0.0406(13) 0.0345(11) 0.0354(11) 0.0045(10) 0.0142(10) 0.0080(9)
    C35 0.079(2) 0.0570(16) 0.0265(12) 0.0163(15) 0.0008(13) 0.0044(11)
    C17 0.0335(12) 0.0380(12) 0.0433(13) 0.0112(10) 0.0108(10) 0.0025(10)
    C5 0.0428(13) 0.0269(11) 0.0440(13) -0.0043(9) 0.0140(11) -0.0028(9)
    C30 0.0271(12) 0.0695(17) 0.0386(12) -0.0089(11) 0.0146(10) -0.0034(12)
    C27 0.0255(10) 0.0361(11) 0.0295(10) -0.0017(8) 0.0116(8) 0.0005(8)
    C32 0.0224(9) 0.0240(9) 0.0229(9) -0.0010(7) 0.0061(7) 0.0017(7)
    C37 0.0384(13) 0.0545(15) 0.0381(12) 0.0002(11) 0.0093(10) -0.0028(11)
    C29 0.0393(12) 0.0345(11) 0.0385(12) -0.0044(9) 0.0188(10) 0.0030(9)
    C28 0.0398(13) 0.0386(12) 0.0483(13) 0.0059(10) 0.0244(11) 0.0020(10)
    C36 0.076(2) 0.0688(19) 0.0339(13) 0.0311(16) -0.0052(13) -0.0218(13)
    C10 0.091(2) 0.082(2) 0.078(2) -0.0284(18) 0.067(2) -0.0262(17)
    C12 0.0624(19) 0.0434(15) 0.155(3) 0.0052(14) 0.077(2) 0.0251(18)
    C11 0.0269(14) 0.144(3) 0.078(2) -0.0172(17) 0.0057(14) 0.044(2)
_geom_special_details
;
 All esds (except the esd in the dihedral angle between two l.s. planes)
 are estimated using the full covariance matrix.  The cell esds are taken
 into account individually in the estimation of esds in distances, angles
 and torsion angles; correlations between esds in cell parameters are only
 used when they are defined by crystal symmetry.  An approximate (isotropic)
 treatment of cell esds is used for estimating esds involving l.s. planes.
;
loop_
    _geom_bond_atom_site_label_1
    _geom_bond_atom_site_label_2
    _geom_bond_site_symmetry_2
    _geom_bond_distance
    _geom_bond_publ_flag
    Zn1 O1 . 1.9138(13) ?
    Zn1 O2 . 1.9163(13) ?
    Zn1 N1 . 2.0001(15) ?
    Zn1 N2 . 2.0105(16) ?
    O1 C1 . 1.302(2) ?
    N2 C33 . 1.289(2) ?
    N2 C34 . 1.483(2) ?
    N1 C15 . 1.290(2) ?
    N1 C16 . 1.482(2) ?
    O2 C19 . 1.303(2) ?
    C1 C14 . 1.425(3) ?
    C1 C2 . 1.438(3) ?
    C19 C32 . 1.418(3) ?
    C19 C20 . 1.444(3) ?
    C2 C7 . 1.382(3) ?
    C2 C3 . 1.538(3) ?
    C7 C8 . 1.409(3) ?
    C7 H7 . 0.9500 ?
    C14 C13 . 1.415(3) ?
    C14 C15 . 1.447(3) ?
    C13 C8 . 1.372(3) ?
    C13 H13 . 0.9500 ?
    C15 H15 . 0.9500 ?
    C21 C22 . 1.531(3) ?
    C21 C20 . 1.535(3) ?
    C21 C24 . 1.536(3) ?
    C21 C23 . 1.538(3) ?
    C16 C17 . 1.514(3) ?
    C16 C18 . 1.517(3) ?
    C16 H16 . 1.0000 ?
    C18 H18A . 0.9800 ?
    C18 H18B . 0.9800 ?
    C18 H18C . 0.9800 ?
    C24 H24A . 0.9800 ?
    C24 H24B . 0.9800 ?
    C24 H24C . 0.9800 ?
    C33 C32 . 1.445(3) ?
    C33 H33 . 0.9500 ?
    C34 C36 . 1.499(3) ?
    C34 C35 . 1.502(3) ?
    C34 H34 . 1.0000 ?
    C23 H23A . 0.9800 ?
    C23 H23B . 0.9800 ?
    C23 H23C . 0.9800 ?
    C3 C5 . 1.534(3) ?
    C3 C6 . 1.537(3) ?
    C3 C4 . 1.538(3) ?
    Cl1 C37 . 1.763(3) ?
    Cl2 C37 . 1.741(3) ?
    C6 H6A . 0.9800 ?
    C6 H6B . 0.9800 ?
    C6 H6C . 0.9800 ?
    C20 C25 . 1.380(3) ?
    C31 C26 . 1.367(3) ?
    C31 C32 . 1.422(3) ?
    C31 H31 . 0.9500 ?
    C22 H22A . 0.9800 ?
    C22 H22B . 0.9800 ?
    C22 H22C . 0.9800 ?
    C25 C26 . 1.412(3) ?
    C25 H25 . 0.9500 ?
    C8 C9 . 1.532(3) ?
    C9 C11 . 1.508(4) ?
    C9 C12 . 1.513(3) ?
    C9 C10 . 1.517(3) ?
    C26 C27 . 1.535(3) ?
    C4 H4A . 0.9800 ?
    C4 H4B . 0.9800 ?
    C4 H4C . 0.9800 ?
    C35 H35A . 0.9800 ?
    C35 H35B . 0.9800 ?
    C35 H35C . 0.9800 ?
    C17 H17A . 0.9800 ?
    C17 H17B . 0.9800 ?
    C17 H17C . 0.9800 ?
    C5 H5A . 0.9800 ?
    C5 H5B . 0.9800 ?
    C5 H5C . 0.9800 ?
    C30 C27 . 1.526(3) ?
    C30 H30A . 0.9800 ?
    C30 H30B . 0.9800 ?
    C30 H30C . 0.9800 ?
    C27 C28 . 1.530(3) ?
    C27 C29 . 1.538(3) ?
    C37 H37A . 0.9900 ?
    C37 H37B . 0.9900 ?
    C29 H29A . 0.9800 ?
    C29 H29B . 0.9800 ?
    C29 H29C . 0.9800 ?
    C28 H28A . 0.9800 ?
    C28 H28B . 0.9800 ?
    C28 H28C . 0.9800 ?
    C36 H36A . 0.9800 ?
    C36 H36B . 0.9800 ?
    C36 H36C . 0.9800 ?
    C10 H10A . 0.9800 ?
    C10 H10B . 0.9800 ?
    C10 H10C . 0.9800 ?
    C12 H12A . 0.9800 ?
    C12 H12B . 0.9800 ?
    C12 H12C . 0.9800 ?
    C11 H11A . 0.9800 ?
    C11 H11B . 0.9800 ?
    C11 H11C . 0.9800 ?
loop_
    _geom_angle_atom_site_label_1
    _geom_angle_atom_site_label_2
    _geom_angle_atom_site_label_3
    _geom_angle_site_symmetry_1
    _geom_angle_site_symmetry_3
    _geom_angle
    _geom_angle_publ_flag
    O1 Zn1 O2 . . 111.62(6) ?
    O1 Zn1 N1 . . 96.67(6) ?
    O2 Zn1 N1 . . 115.89(6) ?
    O1 Zn1 N2 . . 114.73(6) ?
    O2 Zn1 N2 . . 96.21(6) ?
    N1 Zn1 N2 . . 122.59(6) ?
    C1 O1 Zn1 . . 127.12(12) ?
    C33 N2 C34 . . 117.05(16) ?
    C33 N2 Zn1 . . 118.72(13) ?
    C34 N2 Zn1 . . 124.10(12) ?
    C15 N1 C16 . . 117.05(16) ?
    C15 N1 Zn1 . . 119.19(13) ?
    C16 N1 Zn1 . . 123.36(12) ?
    C19 O2 Zn1 . . 127.14(12) ?
    O1 C1 C14 . . 122.61(17) ?
    O1 C1 C2 . . 119.85(17) ?
    C14 C1 C2 . . 117.53(16) ?
    O2 C19 C32 . . 122.75(17) ?
    O2 C19 C20 . . 119.47(17) ?
    C32 C19 C20 . . 117.78(16) ?
    C7 C2 C1 . . 118.41(17) ?
    C7 C2 C3 . . 121.52(17) ?
    C1 C2 C3 . . 120.05(16) ?
    C2 C7 C8 . . 124.90(18) ?
    C2 C7 H7 . . 117.6 ?
    C8 C7 H7 . . 117.6 ?
    C13 C14 C1 . . 120.40(17) ?
    C13 C14 C15 . . 114.75(16) ?
    C1 C14 C15 . . 124.70(16) ?
    C8 C13 C14 . . 122.49(17) ?
    C8 C13 H13 . . 118.8 ?
    C14 C13 H13 . . 118.8 ?
    N1 C15 C14 . . 129.42(17) ?
    N1 C15 H15 . . 115.3 ?
    C14 C15 H15 . . 115.3 ?
    C22 C21 C20 . . 112.22(17) ?
    C22 C21 C24 . . 107.39(17) ?
    C20 C21 C24 . . 110.06(16) ?
    C22 C21 C23 . . 106.78(17) ?
    C20 C21 C23 . . 110.21(16) ?
    C24 C21 C23 . . 110.09(18) ?
    N1 C16 C17 . . 110.34(17) ?
    N1 C16 C18 . . 109.12(16) ?
    C17 C16 C18 . . 111.04(18) ?
    N1 C16 H16 . . 108.8 ?
    C17 C16 H16 . . 108.8 ?
    C18 C16 H16 . . 108.8 ?
    C16 C18 H18A . . 109.5 ?
    C16 C18 H18B . . 109.5 ?
    H18A C18 H18B . . 109.5 ?
    C16 C18 H18C . . 109.5 ?
    H18A C18 H18C . . 109.5 ?
    H18B C18 H18C . . 109.5 ?
    C21 C24 H24A . . 109.5 ?
    C21 C24 H24B . . 109.5 ?
    H24A C24 H24B . . 109.5 ?
    C21 C24 H24C . . 109.5 ?
    H24A C24 H24C . . 109.5 ?
    H24B C24 H24C . . 109.5 ?
    N2 C33 C32 . . 129.84(18) ?
    N2 C33 H33 . . 115.1 ?
    C32 C33 H33 . . 115.1 ?
    N2 C34 C36 . . 109.88(17) ?
    N2 C34 C35 . . 110.76(18) ?
    C36 C34 C35 . . 111.3(2) ?
    N2 C34 H34 . . 108.3 ?
    C36 C34 H34 . . 108.3 ?
    C35 C34 H34 . . 108.3 ?
    C21 C23 H23A . . 109.5 ?
    C21 C23 H23B . . 109.5 ?
    H23A C23 H23B . . 109.5 ?
    C21 C23 H23C . . 109.5 ?
    H23A C23 H23C . . 109.5 ?
    H23B C23 H23C . . 109.5 ?
    C5 C3 C6 . . 107.14(17) ?
    C5 C3 C4 . . 109.82(17) ?
    C6 C3 C4 . . 107.07(18) ?
    C5 C3 C2 . . 111.19(17) ?
    C6 C3 C2 . . 111.92(16) ?
    C4 C3 C2 . . 109.58(16) ?
    C3 C6 H6A . . 109.5 ?
    C3 C6 H6B . . 109.5 ?
    H6A C6 H6B . . 109.5 ?
    C3 C6 H6C . . 109.5 ?
    H6A C6 H6C . . 109.5 ?
    H6B C6 H6C . . 109.5 ?
    C25 C20 C19 . . 118.17(17) ?
    C25 C20 C21 . . 121.55(16) ?
    C19 C20 C21 . . 120.28(16) ?
    C26 C31 C32 . . 122.13(18) ?
    C26 C31 H31 . . 118.9 ?
    C32 C31 H31 . . 118.9 ?
    C21 C22 H22A . . 109.5 ?
    C21 C22 H22B . . 109.5 ?
    H22A C22 H22B . . 109.5 ?
    C21 C22 H22C . . 109.5 ?
    H22A C22 H22C . . 109.5 ?
    H22B C22 H22C . . 109.5 ?
    C20 C25 C26 . . 124.69(17) ?
    C20 C25 H25 . . 117.7 ?
    C26 C25 H25 . . 117.7 ?
    C13 C8 C7 . . 116.22(17) ?
    C13 C8 C9 . . 123.19(17) ?
    C7 C8 C9 . . 120.58(17) ?
    C11 C9 C12 . . 108.7(3) ?
    C11 C9 C10 . . 109.8(3) ?
    C12 C9 C10 . . 107.2(2) ?
    C11 C9 C8 . . 109.53(18) ?
    C12 C9 C8 . . 112.46(17) ?
    C10 C9 C8 . . 109.12(19) ?
    C31 C26 C25 . . 116.67(17) ?
    C31 C26 C27 . . 123.65(18) ?
    C25 C26 C27 . . 119.68(17) ?
    C3 C4 H4A . . 109.5 ?
    C3 C4 H4B . . 109.5 ?
    H4A C4 H4B . . 109.5 ?
    C3 C4 H4C . . 109.5 ?
    H4A C4 H4C . . 109.5 ?
    H4B C4 H4C . . 109.5 ?
    C34 C35 H35A . . 109.5 ?
    C34 C35 H35B . . 109.5 ?
    H35A C35 H35B . . 109.5 ?
    C34 C35 H35C . . 109.5 ?
    H35A C35 H35C . . 109.5 ?
    H35B C35 H35C . . 109.5 ?
    C16 C17 H17A . . 109.5 ?
    C16 C17 H17B . . 109.5 ?
    H17A C17 H17B . . 109.5 ?
    C16 C17 H17C . . 109.5 ?
    H17A C17 H17C . . 109.5 ?
    H17B C17 H17C . . 109.5 ?
    C3 C5 H5A . . 109.5 ?
    C3 C5 H5B . . 109.5 ?
    H5A C5 H5B . . 109.5 ?
    C3 C5 H5C . . 109.5 ?
    H5A C5 H5C . . 109.5 ?
    H5B C5 H5C . . 109.5 ?
    C27 C30 H30A . . 109.5 ?
    C27 C30 H30B . . 109.5 ?
    H30A C30 H30B . . 109.5 ?
    C27 C30 H30C . . 109.5 ?
    H30A C30 H30C . . 109.5 ?
    H30B C30 H30C . . 109.5 ?
    C30 C27 C28 . . 108.68(19) ?
    C30 C27 C26 . . 112.16(17) ?
    C28 C27 C26 . . 109.24(17) ?
    C30 C27 C29 . . 108.32(18) ?
    C28 C27 C29 . . 108.69(17) ?
    C26 C27 C29 . . 109.68(17) ?
    C19 C32 C31 . . 120.46(16) ?
    C19 C32 C33 . . 124.51(17) ?
    C31 C32 C33 . . 115.00(17) ?
    Cl2 C37 Cl1 . . 111.36(14) ?
    Cl2 C37 H37A . . 109.4 ?
    Cl1 C37 H37A . . 109.4 ?
    Cl2 C37 H37B . . 109.4 ?
    Cl1 C37 H37B . . 109.4 ?
    H37A C37 H37B . . 108.0 ?
    C27 C29 H29A . . 109.5 ?
    C27 C29 H29B . . 109.5 ?
    H29A C29 H29B . . 109.5 ?
    C27 C29 H29C . . 109.5 ?
    H29A C29 H29C . . 109.5 ?
    H29B C29 H29C . . 109.5 ?
    C27 C28 H28A . . 109.5 ?
    C27 C28 H28B . . 109.5 ?
    H28A C28 H28B . . 109.5 ?
    C27 C28 H28C . . 109.5 ?
    H28A C28 H28C . . 109.5 ?
    H28B C28 H28C . . 109.5 ?
    C34 C36 H36A . . 109.5 ?
    C34 C36 H36B . . 109.5 ?
    H36A C36 H36B . . 109.5 ?
    C34 C36 H36C . . 109.5 ?
    H36A C36 H36C . . 109.5 ?
    H36B C36 H36C . . 109.5 ?
    C9 C10 H10A . . 109.5 ?
    C9 C10 H10B . . 109.5 ?
    H10A C10 H10B . . 109.5 ?
    C9 C10 H10C . . 109.5 ?
    H10A C10 H10C . . 109.5 ?
    H10B C10 H10C . . 109.5 ?
    C9 C12 H12A . . 109.5 ?
    C9 C12 H12B . . 109.5 ?
    H12A C12 H12B . . 109.5 ?
    C9 C12 H12C . . 109.5 ?
    H12A C12 H12C . . 109.5 ?
    H12B C12 H12C . . 109.5 ?
    C9 C11 H11A . . 109.5 ?
    C9 C11 H11B . . 109.5 ?
    H11A C11 H11B . . 109.5 ?
    C9 C11 H11C . . 109.5 ?
    H11A C11 H11C . . 109.5 ?
    H11B C11 H11C . . 109.5 ?
loop_
    _geom_torsion_atom_site_label_1
    _geom_torsion_atom_site_label_2
    _geom_torsion_atom_site_label_3
    _geom_torsion_atom_site_label_4
    _geom_torsion_site_symmetry_1
    _geom_torsion_site_symmetry_2
    _geom_torsion_site_symmetry_3
    _geom_torsion_site_symmetry_4
    _geom_torsion
    _geom_torsion_publ_flag
    O2 Zn1 O1 C1 . . . . 117.19(15) ?
    N1 Zn1 O1 C1 . . . . -4.09(16) ?
    N2 Zn1 O1 C1 . . . . -134.71(14) ?
    O1 Zn1 N2 C33 . . . . -122.85(14) ?
    O2 Zn1 N2 C33 . . . . -5.58(15) ?
    N1 Zn1 N2 C33 . . . . 120.64(14) ?
    O1 Zn1 N2 C34 . . . . 52.74(16) ?
    O2 Zn1 N2 C34 . . . . 170.01(15) ?
    N1 Zn1 N2 C34 . . . . -63.77(16) ?
    O1 Zn1 N1 C15 . . . . 0.81(15) ?
    O2 Zn1 N1 C15 . . . . -117.16(14) ?
    N2 Zn1 N1 C15 . . . . 125.89(14) ?
    O1 Zn1 N1 C16 . . . . 173.28(14) ?
    O2 Zn1 N1 C16 . . . . 55.31(16) ?
    N2 Zn1 N1 C16 . . . . -61.64(16) ?
    O1 Zn1 O2 C19 . . . . 128.66(15) ?
    N1 Zn1 O2 C19 . . . . -122.00(15) ?
    N2 Zn1 O2 C19 . . . . 8.93(16) ?
    Zn1 O1 C1 C14 . . . . 7.0(3) ?
    Zn1 O1 C1 C2 . . . . -172.01(12) ?
    Zn1 O2 C19 C32 . . . . -5.2(3) ?
    Zn1 O2 C19 C20 . . . . 175.25(12) ?
    O1 C1 C2 C7 . . . . -179.46(17) ?
    C14 C1 C2 C7 . . . . 1.5(3) ?
    O1 C1 C2 C3 . . . . 1.8(3) ?
    C14 C1 C2 C3 . . . . -177.24(16) ?
    C1 C2 C7 C8 . . . . 0.2(3) ?
    C3 C2 C7 C8 . . . . 178.92(18) ?
    O1 C1 C14 C13 . . . . 178.48(17) ?
    C2 C1 C14 C13 . . . . -2.5(3) ?
    O1 C1 C14 C15 . . . . -6.2(3) ?
    C2 C1 C14 C15 . . . . 172.80(17) ?
    C1 C14 C13 C8 . . . . 1.9(3) ?
    C15 C14 C13 C8 . . . . -173.86(17) ?
    C16 N1 C15 C14 . . . . -173.53(18) ?
    Zn1 N1 C15 C14 . . . . -0.6(3) ?
    C13 C14 C15 N1 . . . . 178.47(19) ?
    C1 C14 C15 N1 . . . . 2.9(3) ?
    C15 N1 C16 C17 . . . . -130.34(19) ?
    Zn1 N1 C16 C17 . . . . 57.0(2) ?
    C15 N1 C16 C18 . . . . 107.4(2) ?
    Zn1 N1 C16 C18 . . . . -65.2(2) ?
    C34 N2 C33 C32 . . . . -176.93(19) ?
    Zn1 N2 C33 C32 . . . . -1.0(3) ?
    C33 N2 C34 C36 . . . . 124.6(2) ?
    Zn1 N2 C34 C36 . . . . -51.1(2) ?
    C33 N2 C34 C35 . . . . -112.0(2) ?
    Zn1 N2 C34 C35 . . . . 72.3(2) ?
    C7 C2 C3 C5 . . . . 121.9(2) ?
    C1 C2 C3 C5 . . . . -59.4(2) ?
    C7 C2 C3 C6 . . . . 2.1(3) ?
    C1 C2 C3 C6 . . . . -179.21(18) ?
    C7 C2 C3 C4 . . . . -116.5(2) ?
    C1 C2 C3 C4 . . . . 62.2(2) ?
    O2 C19 C20 C25 . . . . -177.27(17) ?
    C32 C19 C20 C25 . . . . 3.2(3) ?
    O2 C19 C20 C21 . . . . 2.6(3) ?
    C32 C19 C20 C21 . . . . -176.92(16) ?
    C22 C21 C20 C25 . . . . -1.1(3) ?
    C24 C21 C20 C25 . . . . -120.7(2) ?
    C23 C21 C20 C25 . . . . 117.7(2) ?
    C22 C21 C20 C19 . . . . 178.94(17) ?
    C24 C21 C20 C19 . . . . 59.4(2) ?
    C23 C21 C20 C19 . . . . -62.2(2) ?
    C19 C20 C25 C26 . . . . -1.3(3) ?
    C21 C20 C25 C26 . . . . 178.82(18) ?
    C14 C13 C8 C7 . . . . -0.2(3) ?
    C14 C13 C8 C9 . . . . 178.99(18) ?
    C2 C7 C8 C13 . . . . -0.9(3) ?
    C2 C7 C8 C9 . . . . 179.93(18) ?
    C13 C8 C9 C11 . . . . -123.5(3) ?
    C7 C8 C9 C11 . . . . 55.6(3) ?
    C13 C8 C9 C12 . . . . -2.5(3) ?
    C7 C8 C9 C12 . . . . 176.6(2) ?
    C13 C8 C9 C10 . . . . 116.3(3) ?
    C7 C8 C9 C10 . . . . -64.6(3) ?
    C32 C31 C26 C25 . . . . 2.3(3) ?
    C32 C31 C26 C27 . . . . -176.98(18) ?
    C20 C25 C26 C31 . . . . -1.5(3) ?
    C20 C25 C26 C27 . . . . 177.80(18) ?
    C31 C26 C27 C30 . . . . -3.3(3) ?
    C25 C26 C27 C30 . . . . 177.48(19) ?
    C31 C26 C27 C28 . . . . 117.3(2) ?
    C25 C26 C27 C28 . . . . -62.0(2) ?
    C31 C26 C27 C29 . . . . -123.7(2) ?
    C25 C26 C27 C29 . . . . 57.1(2) ?
    O2 C19 C32 C31 . . . . 178.00(17) ?
    C20 C19 C32 C31 . . . . -2.5(3) ?
    O2 C19 C32 C33 . . . . -4.2(3) ?
    C20 C19 C32 C33 . . . . 175.34(17) ?
    C26 C31 C32 C19 . . . . -0.3(3) ?
    C26 C31 C32 C33 . . . . -178.31(18) ?
    N2 C33 C32 C19 . . . . 7.7(3) ?
    N2 C33 C32 C31 . . . . -174.42(19) ?
loop_
    _geom_hbond_atom_site_label_D
    _geom_hbond_atom_site_label_H
    _geom_hbond_atom_site_label_A
    _geom_hbond_site_symmetry_A
    _geom_hbond_distance_DH
    _geom_hbond_distance_HA
    _geom_hbond_distance_DA
    _geom_hbond_angle_DHA
    C4 H4A O1 1_555 0.98 2.37 3.018(3) 123
    C5 H5C O1 1_555 0.98 2.32 2.967(3) 123
    C23 H23C O2 1_555 0.98 2.35 2.994(3) 122
    C24 H24A O2 1_555 0.98 2.33 2.986(3) 124
_iucr_refine_instructions_details
;
TITL 05232m in P2(1)/n
CELL 0.71073  13.6653  14.6674  19.6635  90.000 104.807  90.000
ZERR   4.00   0.0017   0.0018   0.0023   0.000   0.002   0.000
LATT 1
SYMM 0.5-X, 0.5+Y, 0.5-Z
SFAC C  H  N  O  Cl Zn
UNIT 148 232 8 8 8 4
L.S. 32
OMIT 0 1 1
ACTA
BOND $H
HTAB 3.9
CONF
FMAP 2
PLAN 20
SIZE 0.26 0.41 0.42
CONF
HTAB
TEMP -100
WGHT    0.050100    2.029400
FVAR       0.33481
ZN1   6    0.231421    0.615892    0.299369    11.00000    0.02082    0.02398 =
         0.02386    0.00045    0.00912   -0.00122
O1    4    0.121447    0.687145    0.314313    11.00000    0.02444    0.02473 =
         0.03619    0.00077    0.01506   -0.00101
N2    3    0.369346    0.669725    0.339795    11.00000    0.02416    0.02610 =
         0.01965    0.00066    0.00383   -0.00193
N1    3    0.188112    0.497208    0.332444    11.00000    0.02391    0.02290 =
         0.02481    0.00110    0.00984    0.00203
O2    4    0.237205    0.619639    0.203061    11.00000    0.02188    0.03878 =
         0.02268   -0.00029    0.00694   -0.00434
C1    1    0.043772    0.657998    0.335009    11.00000    0.02186    0.02564 =
         0.01921   -0.00158    0.00672   -0.00182
C19   1    0.315611    0.638955    0.179439    11.00000    0.02146    0.02078 =
         0.02458    0.00190    0.00608    0.00035
C2    1   -0.038783    0.718851    0.334944    11.00000    0.02613    0.02316 =
         0.02211   -0.00155    0.00749    0.00122
C7    1   -0.119678    0.686010    0.357777    11.00000    0.02414    0.02597 =
         0.02675   -0.00214    0.00918    0.00329
AFIX  43
H7    2   -0.173797    0.726856    0.357313    11.00000   -1.20000
AFIX   0
C14   1    0.035597    0.566424    0.357196    11.00000    0.02137    0.02489 =
         0.02257   -0.00038    0.00644    0.00005
C13   1   -0.049284    0.538717    0.380810    11.00000    0.02682    0.02425 =
         0.02343    0.00182    0.00887   -0.00066
AFIX  43
H13   2   -0.051941    0.477801    0.396655    11.00000   -1.20000
AFIX   0
C15   1    0.105828    0.494057    0.353102    11.00000    0.02640    0.02228 =
         0.02327    0.00277    0.00764   -0.00110
AFIX  43
H15   2    0.088892    0.435733    0.367757    11.00000   -1.20000
AFIX   0
C21   1    0.207048    0.605326    0.053744    11.00000    0.02678    0.02791 =
         0.02304   -0.00066    0.00351   -0.00143
C16   1    0.238865    0.409305    0.326788    11.00000    0.02661    0.02326 =
         0.03653    0.00392    0.01487    0.00445
AFIX  13
H16   2    0.206971    0.360628    0.349562    11.00000   -1.20000
AFIX   0
C18   1    0.223907    0.385704    0.249696    11.00000    0.04492    0.03156 =
         0.04015   -0.00730    0.01077    0.00753
AFIX 137
H18A  2    0.151348    0.382225    0.226787    11.00000   -1.50000
H18B  2    0.255635    0.326724    0.245640    11.00000   -1.50000
H18C  2    0.255076    0.432917    0.226857    11.00000   -1.50000
AFIX   0
C24   1    0.124957    0.675081    0.057961    11.00000    0.02874    0.03676 =
         0.03128    0.00151    0.00204    0.00331
AFIX 137
H24A  2    0.117631    0.677523    0.106221    11.00000   -1.50000
H24B  2    0.060449    0.656860    0.025993    11.00000   -1.50000
H24C  2    0.144418    0.735363    0.044358    11.00000   -1.50000
AFIX   0
C33   1    0.426961    0.684923    0.298376    11.00000    0.02162    0.02660 =
         0.02363    0.00120    0.00429   -0.00221
AFIX  43
H33   2    0.490739    0.711348    0.320162    11.00000   -1.20000
AFIX   0
C34   1    0.407226    0.699396    0.413955    11.00000    0.02868    0.03947 =
         0.01907   -0.00248    0.00391   -0.00697
AFIX  13
H34   2    0.471363    0.734364    0.418348    11.00000   -1.20000
AFIX   0
C23   1    0.174805    0.509387    0.070906    11.00000    0.03736    0.03117 =
         0.03438   -0.00141    0.00257   -0.00905
AFIX 137
H23A  2    0.227646    0.465425    0.068120    11.00000   -1.50000
H23B  2    0.111381    0.492643    0.037014    11.00000   -1.50000
H23C  2    0.164837    0.508945    0.118521    11.00000   -1.50000
AFIX   0
C3    1   -0.036749    0.817322    0.308415    11.00000    0.02940    0.02386 =
         0.03319    0.00199    0.01332    0.00315
CL1   5    0.914147    0.399826    0.220120    11.00000    0.04832    0.05101 =
         0.05710   -0.00289    0.00534   -0.00319
CL2   5    0.957589    0.567147    0.155457    11.00000    0.09787    0.06615 =
         0.07023   -0.01477    0.04300   -0.03491
C6    1   -0.130919    0.871319    0.313627    11.00000    0.04183    0.02674 =
         0.05746    0.00708    0.02534    0.00869
AFIX 137
H6A   2   -0.191700    0.841857    0.284578    11.00000   -1.50000
H6B   2   -0.126383    0.933738    0.296918    11.00000   -1.50000
H6C   2   -0.134733    0.872799    0.362710    11.00000   -1.50000
AFIX   0
C20   1    0.307993    0.631629    0.105034    11.00000    0.02208    0.02114 =
         0.02076    0.00075    0.00419    0.00051
C31   1    0.493487    0.685327    0.195652    11.00000    0.02214    0.02947 =
         0.02427    0.00086    0.00485   -0.00235
AFIX  43
H31   2    0.555389    0.704949    0.226398    11.00000   -1.20000
AFIX   0
C22   1    0.214232    0.602976   -0.022693    11.00000    0.03632    0.04585 =
         0.02364   -0.00430    0.00332   -0.00452
AFIX 137
H22A  2    0.236808    0.662549   -0.035392    11.00000   -1.50000
H22B  2    0.147605    0.588808   -0.053717    11.00000   -1.50000
H22C  2    0.262879    0.556068   -0.027883    11.00000   -1.50000
AFIX   0
C25   1    0.393486    0.648736    0.081922    11.00000    0.02882    0.02830 =
         0.02040    0.00057    0.00797    0.00012
AFIX  43
H25   2    0.388209    0.642549    0.033024    11.00000   -1.20000
AFIX   0
C8    1   -0.127913    0.596497    0.381692    11.00000    0.02327    0.02935 =
         0.02270   -0.00129    0.00971   -0.00023
C9    1   -0.221163    0.567245    0.405959    11.00000    0.02463    0.02988 =
         0.03529    0.00177    0.01593    0.00047
C26   1    0.488221    0.674773    0.125750    11.00000    0.02495    0.02788 =
         0.02666    0.00230    0.01049   -0.00018
C4    1   -0.035583    0.816347    0.230400    11.00000    0.04055    0.03447 =
         0.03541    0.00800    0.01416    0.00449
AFIX 137
H4A   2    0.023292    0.781808    0.224877    11.00000   -1.50000
H4B   2   -0.031636    0.879043    0.214078    11.00000   -1.50000
H4C   2   -0.097664    0.787569    0.202541    11.00000   -1.50000
AFIX   0
C35   1    0.430200    0.618536    0.462268    11.00000    0.07950    0.05697 =
         0.02646    0.00445    0.00082    0.01633
AFIX 137
H35A  2    0.367702    0.584496    0.459882    11.00000   -1.50000
H35B  2    0.458860    0.639453    0.510597    11.00000   -1.50000
H35C  2    0.479029    0.578891    0.447852    11.00000   -1.50000
AFIX   0
C17   1    0.350263    0.415007    0.364107    11.00000    0.03348    0.03799 =
         0.04325    0.00249    0.01076    0.01120
AFIX 137
H17A  2    0.382318    0.462569    0.342206    11.00000   -1.50000
H17B  2    0.382671    0.356233    0.360497    11.00000   -1.50000
H17C  2    0.357913    0.429912    0.413775    11.00000   -1.50000
AFIX   0
C5    1    0.055954    0.869167    0.351608    11.00000    0.04284    0.02685 =
         0.04397   -0.00276    0.01403   -0.00429
AFIX 137
H5A   2    0.053794    0.871102    0.401021    11.00000   -1.50000
H5B   2    0.055466    0.931479    0.333537    11.00000   -1.50000
H5C   2    0.117809    0.838031    0.347851    11.00000   -1.50000
AFIX   0
C30   1    0.673048    0.720499    0.148547    11.00000    0.02705    0.06952 =
         0.03858   -0.00335    0.01461   -0.00894
AFIX 137
H30A  2    0.659114    0.778972    0.168295    11.00000   -1.50000
H30B  2    0.728937    0.727919    0.126174    11.00000   -1.50000
H30C  2    0.691686    0.675158    0.186254    11.00000   -1.50000
AFIX   0
C27   1    0.578724    0.688508    0.093932    11.00000    0.02555    0.03611 =
         0.02951    0.00051    0.01164   -0.00166
C32   1    0.409327    0.667891    0.223845    11.00000    0.02240    0.02402 =
         0.02290    0.00172    0.00614   -0.00097
C37   1    0.873565    0.511745    0.194825    11.00000    0.03836    0.05446 =
         0.03813   -0.00277    0.00935    0.00023
AFIX  23
H37A  2    0.805753    0.509617    0.161416    11.00000   -1.20000
H37B  2    0.867806    0.546557    0.236763    11.00000   -1.20000
AFIX   0
C29   1    0.552135    0.760210    0.035040    11.00000    0.03930    0.03448 =
         0.03854    0.00303    0.01881   -0.00442
AFIX 137
H29A  2    0.536325    0.818259    0.054507    11.00000   -1.50000
H29B  2    0.493263    0.739584   -0.001542    11.00000   -1.50000
H29C  2    0.609871    0.768489    0.014619    11.00000   -1.50000
AFIX   0
C28   1    0.602736    0.598365    0.062489    11.00000    0.03980    0.03861 =
         0.04834    0.00195    0.02443    0.00587
AFIX 137
H28A  2    0.660589    0.606838    0.042218    11.00000   -1.50000
H28B  2    0.543742    0.578619    0.025632    11.00000   -1.50000
H28C  2    0.619254    0.551911    0.099481    11.00000   -1.50000
AFIX   0
C36   1    0.331550    0.761402    0.433511    11.00000    0.07560    0.06876 =
         0.03394   -0.02181   -0.00522    0.03106
AFIX 137
H36A  2    0.317307    0.812937    0.400740    11.00000   -1.50000
H36B  2    0.359028    0.784123    0.481471    11.00000   -1.50000
H36C  2    0.268848    0.727677    0.431107    11.00000   -1.50000
AFIX   0
C10   1   -0.225030    0.621247    0.471009    11.00000    0.09051    0.08227 =
         0.07811   -0.02619    0.06693   -0.02837
AFIX 137
H10A  2   -0.227513    0.686548    0.460150    11.00000   -1.50000
H10B  2   -0.164524    0.608100    0.508867    11.00000   -1.50000
H10C  2   -0.285553    0.603984    0.486038    11.00000   -1.50000
AFIX   0
C12   1   -0.218434    0.467343    0.425508    11.00000    0.06242    0.04340 =
         0.15488    0.02511    0.07718    0.00519
AFIX 137
H12A  2   -0.280082    0.451592    0.439663    11.00000   -1.50000
H12B  2   -0.159139    0.455473    0.464646    11.00000   -1.50000
H12C  2   -0.214313    0.430254    0.384878    11.00000   -1.50000
AFIX   0
C11   1   -0.315425    0.585156    0.348092    11.00000    0.02687    0.14381 =
         0.07776    0.04448    0.00568   -0.01719
AFIX 137
H11A  2   -0.375007    0.566044    0.363549    11.00000   -1.50000
H11B  2   -0.312257    0.550639    0.306035    11.00000   -1.50000
H11C  2   -0.320271    0.650425    0.337084    11.00000   -1.50000
HKLF 4
REM  05232m in P2(1)/n
REM R1 =  0.0354 for   6512 Fo > 4sig(Fo)  and  0.0522 for all   8280 data
REM    413 parameters refined using      0 restraints
END
WGHT      0.0463      1.7297
REM Highest difference peak  0.511,  deepest hole -0.373,  1-sigma level  0.061
Q1    1   0.9051  0.5861  0.1162  11.00000  0.05    0.51
Q2    1  -0.2820  0.6528  0.4258  11.00000  0.05    0.45
Q3    1   0.9483  0.4397  0.1999  11.00000  0.05    0.40
Q4    1  -0.1815  0.5826  0.3885  11.00000  0.05    0.38
Q5    1  -0.0402  0.7664  0.3191  11.00000  0.05    0.37
Q6    1   0.8690  0.4385  0.2117  11.00000  0.05    0.33
Q7    1   0.2203  0.5991  0.0190  11.00000  0.05    0.33
Q8    1  -0.2894  0.5154  0.3418  11.00000  0.05    0.31
Q9    1   0.2540  0.6195  0.0802  11.00000  0.05    0.31
Q10   1   0.3988  0.6816  0.3813  11.00000  0.05    0.30
Q11   1   0.4034  0.6594  0.4314  11.00000  0.05    0.30
Q12   1   0.2218  0.5580  0.3274  11.00000  0.05    0.30
Q13   1  -0.1804  0.5261  0.4767  11.00000  0.05    0.30
Q14   1   0.4412  0.6625  0.1121  11.00000  0.05    0.29
Q15   1   0.1920  0.5658  0.0671  11.00000  0.05    0.28
Q16   1  -0.0823  0.8398  0.3109  11.00000  0.05    0.28
Q17   1   0.0437  0.6141  0.3480  11.00000  0.05    0.28
Q18   1   0.4452  0.6858  0.2116  11.00000  0.05    0.28
Q19   1   0.3253  0.6281  0.3255  11.00000  0.05    0.28
Q20   1   0.5681  0.7229  0.0665  11.00000  0.05    0.28
;
data_New_Global_Publ_Block
_journal_date_recd_electronic     2014-07-17
_journal_date_accepted     2014-10-15
_journal_name_full     'Acta Crystallographica, Section E'
_journal_year     2014
_journal_volume     70
_journal_issue     12
_journal_page_first     m390
_journal_page_last     m391
_journal_paper_category     HM
_journal_paper_doi     10.1107/S1600536814022636
_journal_coeditor_code     WM5038
_publ_contact_author_name     'Yuanzeng Hao'
_publ_contact_author_address
;
Guangzhou Super-Dragon Engineering Plastics Co. Ltd
Guangzhou Engineering Technology Research Center
Guangzhou 510900
People's Republic of China
;
_publ_contact_author_email     'hyz@gzselon.com'
_publ_contact_author_fax     ?
_publ_contact_author_phone     ?
_publ_section_title
;\
Crystal structure of
bis{2,4-di-<i>tert</i>-butyl-6-[(isopropylimino)methyl]phenolato-\
\k^2^<i>N</i>,<i>O</i>}zinc dichloromethane monosolvate
;
loop_
    _publ_author_name
    _publ_author_address
    'Hao, Yuan-Zeng'
;
Guangzhou Super-Dragon Engineering Plastics Co. Ltd
People's Republic of China
Guangzhou Engineering
Technology Research Center
Guangzhou 510900
People's Republic of China
;
