# Supplementary material for: Crystal structure of bis­{2,4-di-tert-butyl-6-[(iso­propyl­imino)­meth­yl]phenolato-κ2 N,O}zinc di­chloro­methane mono­solvate
Source: Acta Crystallogr Sect E Struct Rep Online. 2014 Nov 5;70(Pt 12):m390–1. doi: 10.1107/S1600536814022636 (PMC4257443; doi:10.1107/S1600536814022636)
Supplement: Supplementary file 2 [file e-70-0m390-Isup2.hkl]

# 
# h,k,l, Fc-squared, Fo-squared, sigma(Fo-squared) and status flag 
# 
data_I
_shelx_title ' 05232m in P2(1)/n' 
_shelx_refln_list_code          4 
_shelx_F_calc_maximum      290.92 
_exptl_crystal_F_000      1496.00 
_reflns_d_resolution_high  0.7806 
 
loop_ 
 _symmetry_equiv_pos_as_xyz 
 'x, y, z' 
 '-x+1/2, y+1/2, -z+1/2' 
 '-x, -y, -z' 
 'x-1/2, -y-1/2, z-1/2' 
 
_cell_length_a    13.6653 
_cell_length_b    14.6674 
_cell_length_c    19.6635 
_cell_angle_alpha  90.000 
_cell_angle_beta  104.807 
_cell_angle_gamma  90.000 
 
_shelx_F_squared_multiplier     1.000 
 
loop_ 
 _refln_index_h 
 _refln_index_k 
 _refln_index_l 
 _refln_F_squared_calc 
 _refln_F_squared_meas 
 _refln_F_squared_sigma 
 _refln_observed_status 
   2   0   0     4292.22     4588.06     67.75 o 
   4   0   0     1182.63     1079.11     21.16 o 
   6   0   0    16777.15    17529.58    251.77 o 
   8   0   0     1130.16     1081.04     25.76 o 
  10   0   0      225.21      203.04     31.35 o 
  12   0   0      499.37      576.53     43.32 o 
  14   0   0      377.31      352.13     45.91 o 
  16   0   0        1.12      -31.27     31.27 o 
   1   1   0     8990.46     7184.31    104.23 o 
   2   1   0      757.79      760.79     10.08 o 
   3   1   0     4775.33     4797.19     74.55 o 
   4   1   0     1878.50     2163.54     25.79 o 
   5   1   0     6296.21     6812.92     72.47 o 
   6   1   0      435.43      481.63     10.41 o 
   7   1   0    11392.17    11777.57    122.93 o 
   8   1   0     3394.47     3328.06     42.50 o 
   9   1   0     4807.27     4662.73     55.12 o 
  10   1   0      142.86      115.09     17.84 o 
  11   1   0     5962.70     5745.46    191.30 o 
  12   1   0     2175.08     2202.72     57.73 o 
  13   1   0      635.58      621.08     36.36 o 
  14   1   0      467.44      492.20     31.93 o 
  15   1   0     1328.40     1456.89     51.17 o 
  16   1   0      511.38      580.20     40.08 o 
   0   2   0       69.63       44.81      7.82 o 
   1   2   0    30792.77    33867.07    385.15 o 
   2   2   0    16993.62    18565.79    212.74 o 
   3   2   0       24.53       28.28      4.45 o 
   4   2   0     1268.44     1341.68     18.10 o 
   5   2   0     8721.20     9216.90     96.21 o 
   6   2   0      354.07      406.53      9.98 o 
   7   2   0     5766.10     5416.11     60.94 o 
   8   2   0      143.40      153.22      8.39 o 
   9   2   0       95.55       85.65      7.80 o 
  10   2   0        0.31      -13.77     13.77 o 
  11   2   0      104.53       13.32     17.65 o 
  12   2   0       35.45       27.71     18.03 o 
  13   2   0      218.63      184.68     24.25 o 
  14   2   0        3.91       28.45     26.26 o 
  15   2   0      177.37      143.38     27.57 o 
  16   2   0       25.68       31.07     25.99 o 
   1   3   0    43909.40    46175.89    522.16 o 
   2   3   0     2158.30     2118.53     28.96 o 
   3   3   0      514.58      456.80     10.37 o 
   4   3   0      838.53      793.67     14.98 o 
   5   3   0       18.78        7.50      4.19 o 
   6   3   0     1913.51     2132.90     36.50 o 
   7   3   0      531.69      448.10     11.65 o 
   8   3   0     4080.23     3760.94     46.28 o 
   9   3   0     2525.83     2595.78     35.69 o 
  10   3   0      514.93      571.31     28.63 o 
  11   3   0     4616.51     4570.49     91.21 o 
  12   3   0      459.90      490.70     27.98 o 
  13   3   0      786.95      801.84     37.08 o 
  14   3   0     2388.33     2363.35     65.25 o 
  15   3   0      337.10      371.02     34.29 o 
  16   3   0      149.65      156.51     28.67 o 
   0   4   0    83181.85    86752.05   2530.81 o 
   1   4   0     6206.04     6888.60     83.30 o 
   2   4   0    16922.24    17952.82    207.18 o 
   3   4   0    18135.50    20146.04    232.18 o 
   4   4   0     7201.58     7362.65     90.04 o 
   5   4   0       35.09       23.06      5.34 o 
   6   4   0    18031.36    18249.38    186.80 o 
   7   4   0      291.95      246.35     11.68 o 
   8   4   0     2799.48     2796.02     37.48 o 
   9   4   0     1404.51     1359.88     23.60 o 
  10   4   0      136.07       91.78     19.04 o 
  11   4   0      678.43      759.33     78.34 o 
  12   4   0       40.40       27.65     18.76 o 
  13   4   0       52.97       24.18     20.83 o 
  14   4   0      229.71      234.79     72.09 o 
  15   4   0      108.35       92.16     53.11 o 
  16   4   0       39.96        5.45     24.54 o 
   1   5   0     1947.44     1976.18     28.94 o 
   2   5   0     1109.70     1227.21     26.53 o 
   3   5   0     4212.43     4825.70     61.97 o 
   4   5   0      487.20      445.96     12.64 o 
   5   5   0     3463.18     3755.58     59.81 o 
   6   5   0     2064.62     2262.82     35.17 o 
   7   5   0    12907.40    13293.95    140.40 o 
   8   5   0      294.25      287.27     14.25 o 
   9   5   0     4561.40     4500.53     56.13 o 
  10   5   0     1184.72     1172.78     39.37 o 
  11   5   0     1367.56     1379.20     43.85 o 
  12   5   0     1540.09     1413.37     46.90 o 
  13   5   0     6218.41     6107.16    120.10 o 
  14   5   0      132.90      109.93     24.19 o 
  15   5   0      953.59     1045.02     60.70 o 
  16   5   0      479.64      541.58     38.00 o 
   0   6   0      247.94      132.54      9.19 o 
   1   6   0    18947.05    20478.23    281.38 o 
   2   6   0     4301.83     4712.98     92.22 o 
   3   6   0     3591.17     3671.84     50.13 o 
   4   6   0     5938.52     6197.95     79.21 o 
   5   6   0     4788.31     4781.56     63.91 o 
   6   6   0     2034.54     2002.74     38.64 o 
   7   6   0      781.36      702.08     18.40 o 
   8   6   0      189.64      203.09     12.56 o 
   9   6   0       65.52       59.85     10.89 o 
  10   6   0     1134.42     1298.25     63.96 o 
  11   6   0      147.17      116.39     20.70 o 
  12   6   0      127.42       90.35     20.45 o 
  13   6   0       12.03      -15.00     21.19 o 
  14   6   0       71.04       75.00     24.30 o 
  15   6   0        5.49      -21.61     21.61 o 
   1   7   0     2107.00     2514.90     89.80 o 
   2   7   0     4637.33     4887.53     65.14 o 
   3   7   0     1700.50     1664.59     28.57 o 
   4   7   0     1043.71     1055.30     24.56 o 
   5   7   0      731.74      744.22     21.99 o 
   6   7   0     4110.11     4242.57     59.65 o 
   7   7   0       66.62       26.18      9.66 o 
   8   7   0     2557.63     2529.32     37.42 o 
   9   7   0      418.60      378.38     14.70 o 
  10   7   0     1178.40     1112.61     39.03 o 
  11   7   0       66.70       58.72     20.52 o 
  12   7   0      545.88      502.70     31.93 o 
  13   7   0      593.88      590.52     33.38 o 
  14   7   0     1819.87     1978.16     61.70 o 
  15   7   0      117.61      110.73     27.22 o 
   0   8   0     2342.41     1984.76     40.05 o 
   1   8   0      256.50      345.57     13.01 o 
   2   8   0    27948.32    30357.17    351.65 o 
   3   8   0      862.52      926.84     20.89 o 
   4   8   0     2249.20     2057.58     42.32 o 
   5   8   0     2049.27     1874.18     33.26 o 
   6   8   0     1626.56     1442.75     31.56 o 
   7   8   0     1263.31     1219.81     26.83 o 
   8   8   0       12.14        9.30      9.57 o 
   9   8   0      259.68      254.34     14.25 o 
  10   8   0        9.30       -2.10     15.94 o 
  11   8   0       80.79       47.94     19.47 o 
  12   8   0      261.01      266.91     29.00 o 
  13   8   0        3.54       -2.33     39.17 o 
  14   8   0       18.80       15.93     23.93 o 
  15   8   0      162.13      143.60     30.68 o 
   1   9   0     1505.20     1660.54     37.25 o 
   2   9   0      784.87      806.68     20.60 o 
   3   9   0     3706.97     3754.29     55.51 o 
   4   9   0      748.21      868.78     57.57 o 
   5   9   0     1053.97     1051.88     24.50 o 
   6   9   0     1921.96     1829.97     34.28 o 
   7   9   0     3100.07     2972.64     48.12 o 
   8   9   0       11.62       -1.80     10.15 o 
   9   9   0     3721.00     3755.44     52.41 o 
  10   9   0      597.00      544.43     30.22 o 
  11   9   0      289.30      306.44     33.68 o 
  12   9   0      781.98      754.53     45.07 o 
  13   9   0     1876.54     2013.21     61.86 o 
  14   9   0      179.13      184.10     50.47 o 
   0  10   0    10384.96    10582.63    163.51 o 
   1  10   0     4286.03     4395.32     63.87 o 
   2  10   0     2432.05     2456.81     41.71 o 
   3  10   0     7817.43     7883.86    103.62 o 
   4  10   0       30.54       10.78      9.55 o 
   5  10   0     1426.50     1352.36     29.47 o 
   6  10   0     2504.51     2318.66     67.72 o 
   7  10   0     1227.84     1241.44     28.68 o 
   8  10   0      626.31      618.60     20.71 o 
   9  10   0        8.82      -10.49     10.49 o 
  10  10   0      246.68      224.28     25.69 o 
  11  10   0      420.24      432.35     46.18 o 
  12  10   0      311.90      323.48     31.96 o 
  13  10   0        8.87      -23.62     23.62 o 
  14  10   0       30.73       -9.48     23.76 o 
   1  11   0        0.03       -1.44      9.06 o 
   2  11   0      648.09      653.99     20.32 o 
   3  11   0     4235.53     4354.82     65.33 o 
   4  11   0      963.47      893.42     24.56 o 
   5  11   0      739.31      753.84     22.86 o 
   6  11   0     1335.70     1358.17     30.67 o 
   7  11   0        1.37       -4.20     10.23 o 
   8  11   0     2620.23     2558.28     46.26 o 
   9  11   0      105.50      117.09     22.90 o 
  10  11   0      580.44      539.31     38.86 o 
  11  11   0      217.94      213.12     27.60 o 
  12  11   0      710.04      681.57     38.08 o 
  13  11   0      516.01      545.90     38.40 o 
   0  12   0       70.49       58.54     14.65 o 
   1  12   0     2249.86     2156.18     41.12 o 
   2  12   0     2689.85     2751.17     51.07 o 
   3  12   0      192.65      171.98     14.65 o 
   4  12   0     3359.80     3406.67     55.78 o 
   5  12   0     2621.52     2700.52     48.18 o 
   6  12   0      754.75      802.97     24.67 o 
   7  12   0       29.13       29.39     13.37 o 
   8  12   0       45.16       50.20     16.19 o 
   9  12   0      114.17      110.27     30.18 o 
  10  12   0      180.45      162.75     25.01 o 
  11  12   0       60.23       61.71     23.49 o 
  12  12   0        1.23      -35.69     42.12 o 
   1  13   0      487.79      467.96     25.26 o 
   2  13   0      444.54      433.61     19.52 o 
   3  13   0     1849.57     1755.79     37.16 o 
   4  13   0       29.65       15.62     11.19 o 
   5  13   0      281.68      296.95     18.42 o 
   6  13   0       75.81       84.85     21.94 o 
   7  13   0      350.59      366.29     19.19 o 
   8  13   0      100.86      119.32     23.88 o 
   9  13   0     2556.04     2714.13     69.85 o 
  10  13   0      102.60       63.87     32.43 o 
  11  13   0      832.57      874.37     55.79 o 
  12  13   0       41.57       36.58     26.57 o 
   0  14   0     2819.35     2674.95     88.61 o 
   1  14   0     1467.96     1589.36     37.18 o 
   2  14   0      306.10      284.25     29.48 o 
   3  14   0     1162.91     1083.89     29.82 o 
   4  14   0      475.42      496.25     21.59 o 
   5  14   0       39.55       11.73     12.53 o 
   6  14   0     1474.08     1564.63     36.75 o 
   7  14   0      389.63      399.13     22.09 o 
   8  14   0     1018.55      987.00     30.12 o 
   9  14   0      266.73      270.21     37.61 o 
  10  14   0        6.78        2.23     29.57 o 
  11  14   0       30.58       34.83     25.01 o 
   1  15   0       66.45       47.65     15.03 o 
   2  15   0       76.32       83.11     15.34 o 
   3  15   0       44.60        8.96     17.09 o 
   4  15   0      292.94      287.59     21.68 o 
   5  15   0        3.22      -13.70     13.70 o 
   6  15   0       65.88       45.84     22.17 o 
   7  15   0      301.33      372.46     34.58 o 
   8  15   0     1331.59     1353.63     36.66 o 
   9  15   0       29.46       13.01     21.72 o 
  10  15   0      512.03      505.60     47.17 o 
   0  16   0     2161.92     2145.49     83.43 o 
   1  16   0     1179.27     1341.54     45.54 o 
   2  16   0      116.31      100.99     17.74 o 
   3  16   0       65.51       69.97     17.02 o 
   4  16   0      453.99      436.81     23.65 o 
   5  16   0     1082.66     1167.92     42.70 o 
   6  16   0       18.95        1.42     15.12 o 
   7  16   0      472.93      513.19     30.70 o 
   8  16   0       37.49       41.75     18.52 o 
   1  17   0       12.13       82.13     23.11 o 
   2  17   0      175.58      226.79     22.36 o 
   3  17   0      811.72      795.87     30.30 o 
   4  17   0       56.16       68.63     18.33 o 
   5  17   0      281.65      355.24     25.48 o 
   6  17   0      125.59      109.79     20.48 o 
   7  17   0      297.37      355.97     31.17 o 
   0  18   0      661.18      613.51     50.11 o 
   1  18   0      209.00      214.89     80.22 o 
   2  18   0      383.44      401.29     34.77 o 
   3  18   0       69.45       51.57     19.93 o 
   4  18   0      523.92      581.23     35.02 o 
 -17   0   1      306.22      367.50     53.42 o 
 -15   0   1      320.32      311.31     45.20 o 
 -13   0   1      362.67      296.21     39.57 o 
 -11   0   1       51.14        3.39     25.46 o 
  -9   0   1        1.62        2.72      8.88 o 
  -7   0   1     3016.98     3229.83     55.58 o 
  -5   0   1      970.89      847.04     27.16 o 
  -3   0   1    52132.27    55372.32    775.05 o 
   1   0   1    68652.85    47294.58    968.14 o 
   3   0   1    23844.46    23951.18    341.59 o 
   5   0   1     4680.00     4778.34     73.59 o 
   7   0   1    13140.67    13867.36    308.81 o 
   9   0   1     4251.94     4025.59    109.61 o 
  11   0   1     1157.30     1164.04     54.94 o 
  13   0   1       25.76       -0.80     25.55 o 
  15   0   1      247.83      234.67     43.86 o 
 -17   1   1       91.31       95.79     30.36 o 
 -16   1   1      990.42     1048.24     65.21 o 
 -15   1   1      722.89      745.91     40.60 o 
 -14   1   1      627.94      576.42     32.55 o 
 -13   1   1       46.38       50.66     19.41 o 
 -12   1   1      332.19      425.58     62.53 o 
 -11   1   1    17330.28    17389.50    271.32 o 
 -10   1   1     5009.58     4819.95     69.30 o 
  -9   1   1      653.73      654.48     15.25 o 
  -8   1   1     3206.35     3339.57     41.55 o 
  -7   1   1       81.72       78.16      6.45 o 
  -6   1   1     5261.60     5798.26     63.75 o 
  -5   1   1     5958.67     5797.41     62.57 o 
  -4   1   1    26882.10    29614.37    314.96 o 
  -3   1   1    12751.65    13696.41    137.92 o 
  -2   1   1        3.70        0.67      1.93 o 
  -1   1   1      248.34      200.95      9.46 o 
   0   1   1      574.03       36.36      2.95 o 
   1   1   1      828.76      888.26     14.06 o 
   2   1   1     9001.42     9511.24     97.00 o 
   3   1   1     1545.64     1598.77     19.14 o 
   4   1   1     8687.06     9242.93     95.22 o 
   5   1   1      177.65      247.78      7.32 o 
   6   1   1      715.43      832.79     13.61 o 
   7   1   1      154.26      115.68      9.31 o 
   8   1   1      368.46      370.22     10.41 o 
   9   1   1      827.78      793.74     29.32 o 
  10   1   1      859.00      876.16     32.88 o 
  11   1   1     4967.36     4875.56     95.25 o 
  12   1   1      907.34     1039.03     38.69 o 
  13   1   1      108.35       95.20     23.40 o 
  14   1   1      587.81      536.97     33.54 o 
  15   1   1      721.21      687.19     38.43 o 
  16   1   1     1271.30     1336.61     53.12 o 
 -16   2   1        3.11      -28.32     28.32 o 
 -15   2   1       29.54      -16.07     21.71 o 
 -14   2   1        6.58      -18.24     18.24 o 
 -13   2   1       70.16       57.71     18.44 o 
 -12   2   1        2.23       -5.66     16.84 o 
 -11   2   1        6.95      -15.69     15.69 o 
 -10   2   1       13.62        3.46      9.17 o 
  -9   2   1      278.10      319.60     16.19 o 
  -8   2   1     7023.35     7174.00     79.81 o 
  -7   2   1     1499.10     1727.68     27.48 o 
  -6   2   1      327.40      355.96     10.21 o 
  -5   2   1      342.27      395.47      9.46 o 
  -4   2   1     2864.28     2815.39     32.87 o 
  -3   2   1     1781.02     1893.61     26.22 o 
  -2   2   1    17777.24    18121.35    386.67 o 
   0   2   1    62251.25    65637.95    748.97 o 
   1   2   1     3055.37     3145.01     39.07 o 
   2   2   1      374.78      445.28      9.16 o 
   3   2   1    10122.18    10947.30    111.85 o 
   4   2   1    11452.68    11353.52    116.13 o 
   5   2   1       77.80       44.51      4.31 o 
   6   2   1     2402.38     2365.23     29.82 o 
   7   2   1      209.22      279.15      8.85 o 
   8   2   1      190.37      149.11      8.30 o 
   9   2   1      452.72      402.43     23.56 o 
  10   2   1      343.56      353.14     25.77 o 
  11   2   1      157.95      193.62     23.34 o 
  12   2   1      239.33      226.74     34.30 o 
  13   2   1      173.96      183.11     24.61 o 
  14   2   1      324.25      368.32     30.67 o 
  15   2   1      116.62       89.73     28.54 o 
  16   2   1      421.58      476.62     51.41 o 
 -16   3   1      579.46      607.58     37.40 o 
 -15   3   1      449.46      463.05     47.03 o 
 -14   3   1      203.27      221.96     27.82 o 
 -13   3   1     1509.40     1470.46     48.18 o 
 -12   3   1     2394.43     2356.72     60.03 o 
 -11   3   1     5166.51     5019.62     97.21 o 
 -10   3   1     9146.01     9367.39    122.67 o 
  -9   3   1     2314.25     2369.13     33.65 o 
  -8   3   1      382.70      321.04     11.42 o 
  -7   3   1      208.33      183.27      8.86 o 
  -6   3   1     3641.65     3745.21     54.98 o 
  -5   3   1    14481.76    14824.02    151.71 o 
  -4   3   1     1032.04      876.61     19.49 o 
  -3   3   1     2038.14     2126.34     33.68 o 
  -2   3   1      420.62      509.79     10.92 o 
  -1   3   1     3962.03     4273.49     45.72 o 
   0   3   1     2801.79     3126.31     34.81 o 
   1   3   1    25557.28    26697.58    418.86 o 
   2   3   1      620.78      654.27     15.32 o 
   3   3   1      768.28      911.83     17.04 o 
   4   3   1      607.17      621.88     11.34 o 
   5   3   1      244.42      185.61      7.08 o 
   6   3   1     1219.46     1369.54     20.28 o 
   7   3   1      145.78      178.12      8.50 o 
   8   3   1      135.70      152.71      8.57 o 
   9   3   1       29.71       13.30     14.24 o 
  10   3   1     1623.65     1652.71     45.83 o 
  11   3   1     4444.84     4267.79     87.20 o 
  12   3   1     2284.64     2232.54     59.50 o 
  13   3   1      695.39      632.88     34.33 o 
  14   3   1      131.77      122.62     26.24 o 
  15   3   1      278.57      253.08     38.55 o 
  16   3   1      768.77      792.05     43.33 o 
 -16   4   1       76.46       67.71     27.44 o 
 -15   4   1       68.04       48.18     23.29 o 
 -14   4   1      200.81      216.51     28.62 o 
 -13   4   1      174.71      180.18     25.51 o 
 -12   4   1     1058.83      993.12     38.62 o 
 -11   4   1      177.39      163.45     23.14 o 
 -10   4   1     1723.81     1647.92     34.12 o 
  -9   4   1     1389.08     1455.51     24.72 o 
  -8   4   1      149.73      165.86     11.75 o 
  -7   4   1     2244.42     2210.36     30.74 o 
  -6   4   1      398.41      305.81     11.02 o 
  -5   4   1    10963.69    12547.55    149.09 o 
  -4   4   1    12723.39    13722.91    161.27 o 
  -3   4   1     9309.50     9547.89    113.76 o 
  -2   4   1      226.81      177.76      6.97 o 
  -1   4   1    20773.88    22357.29    215.64 o 
   0   4   1     6524.25     7661.99     79.64 o 
   1   4   1    20336.61    22087.96    253.48 o 
   2   4   1     1010.93     1018.40     14.03 o 
   3   4   1    29258.10    30727.20    420.40 o 
   4   4   1     5571.17     5459.78     68.80 o 
   5   4   1    12486.43    13413.10    154.18 o 
   6   4   1      684.15      832.98     15.96 o 
   7   4   1      368.76      277.71     13.41 o 
   8   4   1      989.94      990.03     25.04 o 
   9   4   1     6162.19     6342.27    118.00 o 
  10   4   1     1000.71     1048.03     36.83 o 
  11   4   1      355.86      389.64     25.98 o 
  12   4   1      409.54      424.72     29.08 o 
  13   4   1        2.20        3.58     19.03 o 
  14   4   1      133.56      138.21     25.81 o 
  15   4   1      228.17      259.58     32.59 o 
  16   4   1      139.07      200.54     32.68 o 
 -16   5   1      499.92      550.82     40.54 o 
 -15   5   1      139.85      150.74     27.20 o 
 -14   5   1      840.75      803.57     48.01 o 
 -13   5   1       53.15       81.99     23.72 o 
 -12   5   1     4582.31     4486.39     93.41 o 
 -11   5   1     2456.80     2345.92     58.61 o 
 -10   5   1     8940.77     9025.12    120.74 o 
  -9   5   1      715.95      707.70     17.63 o 
  -8   5   1     5154.54     5080.27     61.19 o 
  -7   5   1     1137.21     1092.53     20.24 o 
  -6   5   1      230.25      201.38     10.26 o 
  -5   5   1      279.14      240.48     10.42 o 
  -4   5   1     7087.69     6972.40     86.64 o 
  -3   5   1     1736.81     1549.70     24.90 o 
  -2   5   1       19.05       48.84      5.57 o 
  -1   5   1     7474.63     8138.33     76.35 o 
   0   5   1       44.13       73.67      7.22 o 
   1   5   1       11.00        9.56      4.26 o 
   2   5   1     6175.53     6150.24    136.18 o 
   3   5   1      590.93      574.53     20.59 o 
   4   5   1     1096.35     1023.72     26.42 o 
   5   5   1       11.27        9.79      6.30 o 
   6   5   1     3199.86     3223.82     40.72 o 
   7   5   1       37.27       14.56      7.07 o 
   8   5   1      551.45      517.33     15.05 o 
   9   5   1      474.18      462.27     18.28 o 
  10   5   1     2285.38     2140.33     54.88 o 
  11   5   1      176.47      210.11     24.50 o 
  12   5   1      646.87      702.05     34.67 o 
  13   5   1      569.11      603.32     35.05 o 
  14   5   1     1449.56     1517.65     53.60 o 
  15   5   1      448.00      466.28     52.97 o 
  16   5   1      322.99      331.70     37.55 o 
 -16   6   1      233.67      214.49     36.09 o 
 -15   6   1       73.17       45.85     25.76 o 
 -14   6   1        1.60       -4.87     20.79 o 
 -13   6   1      147.82      206.37     27.25 o 
 -12   6   1       65.58       26.93     19.67 o 
 -11   6   1       14.32       51.81     18.79 o 
 -10   6   1      518.29      552.29     21.57 o 
  -9   6   1     1693.90     1572.48     27.43 o 
  -8   6   1      331.80      315.82     12.98 o 
  -7   6   1      300.68      255.79     12.53 o 
  -6   6   1     2480.39     2294.45     36.63 o 
  -5   6   1     1449.28     1619.98     28.03 o 
  -4   6   1     5863.44     6022.80     77.14 o 
  -3   6   1    12667.44    13900.58    256.80 o 
  -2   6   1    19608.18    20038.10    233.09 o 
  -1   6   1       88.54      136.23      6.19 o 
   0   6   1      312.70      342.96      9.31 o 
   1   6   1     4918.62     5176.45     66.35 o 
   2   6   1    23646.71    25526.81    294.64 o 
   3   6   1    14482.20    15792.01    186.20 o 
   4   6   1    10716.72    11173.34    133.59 o 
   5   6   1       50.35       65.03      7.70 o 
   6   6   1      642.58      666.22     17.15 o 
   7   6   1        6.68        6.57      6.68 o 
   8   6   1     1609.86     1532.61     27.47 o 
   9   6   1     2371.61     2321.83     42.40 o 
  10   6   1      113.05       96.41     18.81 o 
  11   6   1     1091.75     1066.87     40.27 o 
  12   6   1       53.03       21.15     19.38 o 
  13   6   1        3.70      -15.25     19.66 o 
  14   6   1      201.61      155.45     28.42 o 
  15   6   1        1.22      -24.00     24.00 o 
 -15   7   1      330.29      366.01     45.47 o 
 -14   7   1      104.81      101.90     24.42 o 
 -13   7   1     3560.26     3552.25    139.08 o 
 -12   7   1      773.88      725.19     35.91 o 
 -11   7   1     1274.06     1254.59     43.32 o 
 -10   7   1     1039.75      995.91     34.28 o 
  -9   7   1     3858.23     3656.24     49.70 o 
  -8   7   1       87.39      113.37     12.43 o 
  -7   7   1      806.13      712.88     19.58 o 
  -6   7   1     1943.05     2036.23     34.64 o 
  -5   7   1     3506.17     3130.37     54.97 o 
  -4   7   1      166.66      162.30     10.00 o 
  -3   7   1       10.03        5.16      6.17 o 
  -2   7   1      335.30      387.66     15.67 o 
  -1   7   1     1609.96     1809.24     25.96 o 
   0   7   1      912.60     1058.42     17.82 o 
   1   7   1       82.67       42.83      6.66 o 
   2   7   1     1052.32     1119.70     37.53 o 
   3   7   1     1385.16     1412.12     33.41 o 
   4   7   1      765.36      683.84     18.56 o 
   5   7   1      752.16      783.22     24.93 o 
   6   7   1      599.22      618.74     17.73 o 
   7   7   1      632.03      670.48     23.93 o 
   8   7   1      302.82      321.03     19.93 o 
   9   7   1      994.38     1048.88     27.29 o 
  10   7   1      383.51      378.20     28.36 o 
  11   7   1      329.49      384.04     28.92 o 
  12   7   1      200.36      220.07     46.99 o 
  13   7   1     1587.30     1572.59     92.05 o 
  14   7   1      378.23      361.73     35.09 o 
  15   7   1        7.07      -24.03     24.03 o 
 -15   8   1       55.98       57.21     26.24 o 
 -14   8   1       54.02       55.07     24.10 o 
 -13   8   1       54.68       53.61     29.03 o 
 -12   8   1      635.15      560.39     39.22 o 
 -11   8   1       24.72       26.87     19.22 o 
 -10   8   1      481.22      465.89     21.15 o 
  -9   8   1       69.55       72.61     17.35 o 
  -8   8   1     1021.59     1054.24     25.37 o 
  -7   8   1      289.61      284.63     14.62 o 
  -6   8   1      105.99       87.63     10.11 o 
  -5   8   1     8268.13     8201.88    104.84 o 
  -4   8   1     2638.74     2484.56     39.71 o 
  -3   8   1     6829.83     6771.78     87.99 o 
  -2   8   1     4279.37     4301.21     59.81 o 
  -1   8   1     7533.90     8198.30     86.37 o 
   0   8   1      160.99      157.90      8.60 o 
   1   8   1    11320.04    11185.45    136.28 o 
   2   8   1      308.70      331.32     16.40 o 
   3   8   1    11718.47    11860.16    145.11 o 
   4   8   1     1827.10     1701.75     43.58 o 
   5   8   1     6228.10     5934.77     79.44 o 
   6   8   1       34.94       41.29      9.10 o 
   7   8   1       18.87       17.56     12.46 o 
   8   8   1      220.70      206.57     12.75 o 
   9   8   1      233.66      281.29     17.95 o 
  10   8   1       58.82       27.05     17.29 o 
  11   8   1      230.06      244.60     26.06 o 
  12   8   1       38.90      -19.83     28.41 o 
  13   8   1        5.52       -7.24     21.41 o 
  14   8   1        3.89       22.06     24.38 o 
  15   8   1      159.89      179.91     31.74 o 
 -14   9   1     1305.69     1240.60     50.14 o 
 -13   9   1      530.88      467.99     46.81 o 
 -12   9   1     1440.10     1428.60     63.69 o 
 -11   9   1       29.26       13.34     19.28 o 
 -10   9   1     2073.54     2103.80     43.68 o 
  -9   9   1      991.53      961.91     25.90 o 
  -8   9   1     4098.88     3965.38     60.72 o 
  -7   9   1      471.19      457.35     18.21 o 
  -6   9   1     2784.69     2648.79     43.83 o 
  -5   9   1        1.80       -8.15      8.50 o 
  -4   9   1     6994.93     6873.90     90.87 o 
  -3   9   1      224.73      201.94     12.48 o 
  -2   9   1      120.30      132.57     11.54 o 
  -1   9   1      124.45      111.72      6.78 o 
   0   9   1      181.25      132.25     10.76 o 
   1   9   1       10.89       13.43      7.05 o 
   2   9   1     1651.02     1772.40     32.43 o 
   3   9   1     1451.02     1558.08     30.19 o 
   4   9   1     1638.41     1593.66     30.51 o 
   5   9   1      126.71      159.35     12.27 o 
   6   9   1      358.47      332.76     15.47 o 
   7   9   1      496.23      487.63     19.94 o 
   8   9   1      858.82      867.28     29.61 o 
   9   9   1        6.98       -1.74     12.10 o 
  10   9   1     1376.05     1370.92     45.44 o 
  11   9   1       35.63        1.91     17.90 o 
  12   9   1      513.53      508.13     33.79 o 
  13   9   1     1976.17     1957.33     61.83 o 
  14   9   1      697.09      723.77     41.38 o 
 -14  10   1      127.78      136.19     29.18 o 
 -13  10   1        0.68      -23.46     23.68 o 
 -12  10   1        1.17       -0.82     21.62 o 
 -11  10   1       10.72      -13.49     19.14 o 
 -10  10   1      102.24      107.46     22.87 o 
  -9  10   1      140.44      165.22     18.37 o 
  -8  10   1      321.23      327.04     16.63 o 
  -7  10   1     1124.26     1078.57     26.63 o 
  -6  10   1     1504.57     1379.74     30.03 o 
  -5  10   1      789.67      805.73     22.48 o 
  -4  10   1     1363.45     1380.03     29.39 o 
  -3  10   1     5677.80     5791.86     80.10 o 
  -2  10   1     5805.38     6087.70     83.18 o 
  -1  10   1     1957.19     2063.51     32.11 o 
   0  10   1       93.49       78.67      9.31 o 
   1  10   1      588.23      536.23     18.12 o 
   2  10   1     7653.04     7753.11    123.95 o 
   3  10   1     4753.85     4896.35     70.22 o 
   4  10   1     8032.20     7758.29    102.47 o 
   5  10   1      305.94      267.92     14.93 o 
   6  10   1       13.63        4.54      9.54 o 
   7  10   1        8.28        1.75     10.31 o 
   8  10   1     1506.79     1485.56     32.25 o 
   9  10   1     1295.12     1260.57     33.22 o 
  10  10   1     1000.52     1027.37     40.42 o 
  11  10   1      116.89      134.55     42.43 o 
  12  10   1      418.11      384.67     33.76 o 
  13  10   1        4.53      -14.77     23.30 o 
  14  10   1      181.15      159.55     46.72 o 
 -13  11   1      741.81      722.64     39.29 o 
 -12  11   1      351.77      353.35     73.92 o 
 -11  11   1     1179.34     1226.15    100.58 o 
 -10  11   1        0.65       -2.90     13.54 o 
  -9  11   1     1293.89     1324.99     31.94 o 
  -8  11   1      109.36      118.48     14.03 o 
  -7  11   1     2008.74     1881.15     37.61 o 
  -6  11   1      292.96      261.80     16.42 o 
  -5  11   1      384.60      369.20     17.48 o 
  -4  11   1      394.61      392.73     16.97 o 
  -3  11   1     2283.83     2122.67     38.97 o 
  -2  11   1      106.89      120.75     12.33 o 
  -1  11   1        2.34        3.24      8.66 o 
   0  11   1        7.30        4.20      8.14 o 
   1  11   1      403.39      398.85     30.37 o 
   2  11   1      400.33      401.05     18.03 o 
   3  11   1      419.26      378.72     16.77 o 
   4  11   1      867.29      872.71     26.75 o 
   5  11   1      305.23      310.44     16.46 o 
   6  11   1     1570.21     1502.45     32.60 o 
   7  11   1      561.40      568.14     20.84 o 
   8  11   1      646.38      645.94     22.27 o 
   9  11   1     1670.49     1634.15     45.89 o 
  10  11   1        5.68      -17.91     17.91 o 
  11  11   1      582.91      702.32     36.58 o 
  12  11   1      334.81      419.71     35.88 o 
  13  11   1      178.47      232.96     31.84 o 
 -13  12   1       21.68       16.71     26.74 o 
 -12  12   1        6.78      -16.45     22.01 o 
 -11  12   1       12.91       -3.37     21.88 o 
 -10  12   1       20.90      -16.64     17.69 o 
  -9  12   1       46.18       26.63     21.39 o 
  -8  12   1     1766.10     1734.23     37.57 o 
  -7  12   1      290.64      302.34     17.79 o 
  -6  12   1      155.56      118.31     14.02 o 
  -5  12   1      706.35      688.34     26.86 o 
  -4  12   1      232.42      193.07     15.56 o 
  -3  12   1      551.30      545.92     20.74 o 
  -2  12   1     5733.25     5525.21     79.78 o 
  -1  12   1      601.20      631.54     21.78 o 
   0  12   1      113.43      132.94     13.56 o 
   1  12   1     1077.22     1126.39     28.93 o 
   2  12   1        8.23        9.81     10.28 o 
   3  12   1     4398.00     4246.90     65.61 o 
   4  12   1      140.41      124.65     14.02 o 
   5  12   1     2500.87     2364.51     50.79 o 
   6  12   1      319.96      290.78     17.98 o 
   7  12   1      717.25      721.27     23.53 o 
   8  12   1     1287.75     1290.97     32.33 o 
   9  12   1       10.62        4.45     17.92 o 
  10  12   1       66.90       34.27     27.42 o 
  11  12   1      444.35      421.29     38.63 o 
  12  12   1      286.61      275.88     32.08 o 
 -12  13   1     1297.49     1299.24     49.91 o 
 -11  13   1        1.57       18.95     22.79 o 
 -10  13   1     2004.48     2072.51     81.74 o 
  -9  13   1      266.66      264.78     24.02 o 
  -8  13   1      964.33     1070.24     30.23 o 
  -7  13   1      150.37      144.27     15.85 o 
  -6  13   1     1045.31     1099.44     29.58 o 
  -5  13   1       39.34       22.86     12.09 o 
  -4  13   1      301.32      330.37     19.38 o 
  -3  13   1      547.05      524.62     20.95 o 
  -2  13   1      530.75      507.18     20.67 o 
  -1  13   1     1056.22     1063.59     28.33 o 
   0  13   1      139.20      134.20     18.42 o 
   1  13   1      636.90      598.63     22.89 o 
   2  13   1        7.76        4.88     11.53 o 
   3  13   1      171.79      141.61     15.27 o 
   4  13   1      412.55      397.27     18.34 o 
   5  13   1      143.56      135.59     15.30 o 
   6  13   1       43.36       31.03     12.68 o 
   7  13   1      345.20      355.15     18.96 o 
   8  13   1      389.00      400.28     21.25 o 
   9  13   1        0.85       -7.32     25.73 o 
  10  13   1     1279.32     1323.32     57.04 o 
  11  13   1       11.38       -7.66     22.06 o 
 -11  14   1        2.22       25.15     29.57 o 
 -10  14   1      152.41      160.08     35.02 o 
  -9  14   1      469.99      493.78     24.22 o 
  -8  14   1      124.11      152.56     28.27 o 
  -7  14   1      730.99      679.59     25.50 o 
  -6  14   1      661.30      720.14     25.50 o 
  -5  14   1      531.08      529.87     22.41 o 
  -4  14   1      144.16      136.73     15.56 o 
  -3  14   1     2513.41     2525.25     48.04 o 
  -2  14   1      905.99      960.13     28.35 o 
  -1  14   1      368.52      349.47     19.36 o 
   0  14   1     1480.69     1495.01     38.99 o 
   1  14   1      695.53      706.85     25.42 o 
   2  14   1     1224.71     1207.58     32.48 o 
   3  14   1      551.61      565.36     23.31 o 
   4  14   1     2192.65     2158.27     54.92 o 
   5  14   1      362.18      348.57     20.06 o 
   6  14   1      502.28      481.08     22.62 o 
   7  14   1      333.86      396.87     22.92 o 
   8  14   1      234.05      287.12     24.26 o 
   9  14   1      541.48      529.99     45.47 o 
  10  14   1      118.91       87.97     25.22 o 
  11  14   1      257.56      279.03     37.47 o 
 -10  15   1      260.84      293.62     43.59 o 
  -9  15   1      872.23      962.15     36.05 o 
  -8  15   1      170.53      214.35     20.47 o 
  -7  15   1      517.38      503.86     23.88 o 
  -6  15   1      115.07       78.32     16.01 o 
  -5  15   1      413.15      433.25     21.74 o 
  -4  15   1      154.47      116.85     16.31 o 
  -3  15   1      452.53      484.01     22.10 o 
  -2  15   1      431.85      381.07     21.18 o 
  -1  15   1      358.21      394.08     29.31 o 
   0  15   1        4.36       20.06     18.16 o 
   1  15   1      144.77      176.71     18.85 o 
   2  15   1      137.88      102.40     17.55 o 
   3  15   1      290.26      222.95     19.97 o 
   4  15   1       39.60        6.32     16.37 o 
   5  15   1       59.91       57.97     18.70 o 
   6  15   1      411.47      403.82     28.93 o 
   7  15   1       84.78       88.29     17.14 o 
   8  15   1        6.11       28.30     22.20 o 
   9  15   1      742.46      819.50     54.94 o 
  -8  16   1      549.09      590.46     32.68 o 
  -7  16   1       29.67       23.06     16.74 o 
  -6  16   1       57.60       37.97     16.10 o 
  -5  16   1       47.52       46.88     16.46 o 
  -4  16   1      307.72      280.02     28.31 o 
  -3  16   1       16.09       15.91     25.19 o 
  -2  16   1      818.26      825.62     29.71 o 
  -1  16   1      744.01      811.96     40.64 o 
   0  16   1      564.15      463.01     29.10 o 
   1  16   1      977.22      967.54     31.42 o 
   2  16   1      128.04      141.79     23.60 o 
   3  16   1      342.63      362.36     24.53 o 
   4  16   1      209.21      210.59     20.68 o 
   5  16   1      371.45      396.53     25.39 o 
   6  16   1      404.50      423.72     25.58 o 
   7  16   1      197.58      216.57     21.92 o 
   8  16   1      601.68      648.85     29.55 o 
  -7  17   1       44.50       32.59     18.29 o 
  -6  17   1      752.68      762.01     30.16 o 
  -5  17   1       11.90        1.34     37.96 o 
  -4  17   1      289.44      315.10     59.14 o 
  -3  17   1       53.63       43.07     19.73 o 
  -2  17   1      646.61      616.95     33.62 o 
  -1  17   1       66.71       48.01     22.32 o 
   0  17   1       21.57       59.01     21.61 o 
   1  17   1      176.60      226.17     47.21 o 
   2  17   1       96.38      109.29     19.48 o 
   3  17   1      247.51      252.72     23.31 o 
   4  17   1      246.83      212.57     22.18 o 
   5  17   1      851.78      831.44     31.51 o 
   6  17   1       18.20        3.02     17.87 o 
  -4  18   1      185.16      211.06     23.35 o 
  -3  18   1      437.75      474.05     28.01 o 
  -2  18   1      136.90      180.48     33.90 o 
  -1  18   1      659.32      804.96     39.19 o 
   0  18   1      490.46      523.78     36.74 o 
   1  18   1      368.29      452.72     35.53 o 
   2  18   1      355.55      355.72     26.57 o 
   3  18   1      147.36      145.42     28.63 o 
   4  18   1       75.86       42.56     21.09 o 
 -16   0   2      399.37      467.72     54.40 o 
 -14   0   2       40.65       54.31     29.66 o 
 -12   0   2     1118.13     1186.64     57.71 o 
 -10   0   2      150.46      138.04     24.65 o 
  -8   0   2      540.09      588.62     19.19 o 
  -6   0   2      361.54      507.73     19.29 o 
  -4   0   2    10526.17    11199.95    175.22 o 
  -2   0   2     2656.12     2397.88    150.74 o 
   0   0   2    58094.13    50189.19   1012.00 o 
   2   0   2     4625.22     4702.53    102.28 o 
   4   0   2     1850.39     2194.71     58.33 o 
   6   0   2    25407.94    26073.82    370.40 o 
   8   0   2     5521.55     5218.98     83.18 o 
  10   0   2     1857.78     1863.39     69.59 o 
  12   0   2       16.48       10.27     22.33 o 
  14   0   2      632.58      745.27     54.13 o 
  16   0   2      209.44      147.39     39.22 o 
 -17   1   2       95.21       70.76     28.84 o 
 -16   1   2      218.54      188.35     34.35 o 
 -15   1   2      553.33      546.48     33.10 o 
 -14   1   2      888.19      916.13     39.63 o 
 -13   1   2     1394.79     1388.89     45.48 o 
 -12   1   2       19.97       15.27     16.16 o 
 -11   1   2     1081.40     1081.15     37.24 o 
 -10   1   2     1720.33     1641.72     26.69 o 
  -9   1   2     5373.74     5427.46     63.60 o 
  -8   1   2     5931.27     6053.05     68.52 o 
  -7   1   2     7914.59     8040.50     89.63 o 
  -6   1   2     2323.11     2100.53     27.59 o 
  -5   1   2       17.02       11.07      3.82 o 
  -4   1   2      984.46     1046.47     15.17 o 
  -3   1   2     8852.87     9647.04    113.01 o 
  -2   1   2      267.73      312.59     10.63 o 
  -1   1   2     9078.60     9334.23     93.82 o 
   0   1   2     5388.60     5721.79     84.26 o 
   2   1   2      353.50      400.19      7.96 o 
   3   1   2     4434.78     4925.04     52.47 o 
   4   1   2     3803.96     4367.16     47.42 o 
   5   1   2     5258.21     5538.63     77.36 o 
   6   1   2     1705.48     1860.61     23.65 o 
   7   1   2      232.67      196.94      6.98 o 
   8   1   2      663.43      593.46     12.08 o 
   9   1   2      172.20      183.07     18.94 o 
  10   1   2      279.84      269.52     23.39 o 
  11   1   2      191.24      210.88     24.88 o 
  12   1   2     2118.79     2106.28     56.65 o 
  13   1   2      389.37      383.35     30.68 o 
  14   1   2      572.84      539.98     34.97 o 
  15   1   2     1125.45     1129.64     46.57 o 
  16   1   2      584.41      596.09     38.60 o 
 -17   2   2      156.12      164.21     31.42 o 
 -16   2   2        5.23        0.53     23.53 o 
 -15   2   2     1028.36      962.53     98.08 o 
 -14   2   2       12.52       14.41     19.25 o 
 -13   2   2       17.82      -16.53     16.53 o 
 -12   2   2      331.50      359.37     35.02 o 
 -11   2   2      191.02      151.96     21.80 o 
 -10   2   2      134.76      111.97      9.91 o 
  -9   2   2      892.04      869.88     21.57 o 
  -8   2   2      119.49      122.60      8.43 o 
  -7   2   2     3394.16     3478.02     42.48 o 
  -6   2   2        0.56       -1.15      4.41 o 
  -5   2   2     2569.40     2570.23     34.83 o 
  -4   2   2      179.62      200.16      7.60 o 
  -3   2   2     2837.54     2990.69     46.84 o 
  -2   2   2     8452.18     8561.20    157.06 o 
  -1   2   2     2569.30     2621.56     25.60 o 
   0   2   2        0.70       -1.78      1.78 o 
   1   2   2    25144.71    27179.85    387.47 o 
   2   2   2    12531.14    13484.61    135.70 o 
   3   2   2     1826.47     1675.25     20.77 o 
   4   2   2     2451.13     2683.26     31.20 o 
   5   2   2     8774.12     9218.02     96.16 o 
   6   2   2     1295.50     1339.02     19.13 o 
   7   2   2     6153.79     5661.18     62.77 o 
   8   2   2       19.42        9.52      5.03 o 
   9   2   2     4191.45     4160.07     81.17 o 
  10   2   2        4.12       10.50     15.34 o 
  11   2   2      710.09      718.71     45.20 o 
  12   2   2       21.15       14.36     18.38 o 
  13   2   2     1025.84      998.30     41.50 o 
  14   2   2        1.38        1.63     18.69 o 
  15   2   2      106.07       74.50     25.33 o 
  16   2   2       55.16       71.10     27.38 o 
 -16   3   2      211.04      220.98     65.97 o 
 -15   3   2      155.42      150.37     27.24 o 
 -14   3   2      436.37      437.05     33.22 o 
 -13   3   2      199.13      187.22     24.81 o 
 -12   3   2     1457.20     1434.31     55.83 o 
 -11   3   2     3090.12     3208.21     70.30 o 
 -10   3   2      623.44      672.66     17.41 o 
  -9   3   2     1563.81     1637.49     26.44 o 
  -8   3   2     3258.66     3141.05     64.14 o 
  -7   3   2     5548.12     5485.71     62.75 o 
  -6   3   2     5571.28     5663.39     63.53 o 
  -5   3   2     1221.67     1321.52     32.83 o 
  -4   3   2      751.52      836.86     15.69 o 
  -3   3   2     2294.43     2601.56     85.26 o 
  -1   3   2     1542.56     1614.65     28.20 o 
   0   3   2      125.42      125.95      4.62 o 
   1   3   2     4972.35     5001.92     60.90 o 
   2   3   2       61.31       91.93      9.10 o 
   3   3   2        5.27        6.87      3.66 o 
   4   3   2     6927.89     7528.74     79.53 o 
   5   3   2     1341.93     1358.26     19.41 o 
   6   3   2      119.31      178.79     12.84 o 
   7   3   2      450.03      383.63     10.53 o 
   8   3   2     1384.72     1374.75     21.74 o 
   9   3   2      502.82      516.23     25.05 o 
  10   3   2       43.20       30.59     15.41 o 
  11   3   2      113.38       91.57     20.88 o 
  12   3   2      722.08      675.98     33.51 o 
  13   3   2     1267.22     1309.79     46.68 o 
  14   3   2     1375.60     1290.25     47.55 o 
  15   3   2     1119.59     1081.71     46.34 o 
  16   3   2      246.51      227.33     34.21 o 
 -16   4   2     1061.74     1109.83     48.51 o 
 -15   4   2        7.10      -20.01     21.82 o 
 -14   4   2      566.02      555.91     33.17 o 
 -13   4   2       58.91       29.71     33.99 o 
 -12   4   2       65.19       47.37     23.98 o 
 -11   4   2      240.41      193.09     22.25 o 
 -10   4   2     1425.02     1393.45     25.29 o 
  -9   4   2      294.92      265.22     12.05 o 
  -8   4   2      218.97      250.12     11.15 o 
  -7   4   2      979.98     1011.95     18.60 o 
  -6   4   2      921.05     1139.31     21.70 o 
  -5   4   2     1215.44     1034.96     19.58 o 
  -4   4   2     5026.40     5531.57     69.72 o 
  -3   4   2       73.40       74.06      5.91 o 
  -2   4   2      860.02      869.44     30.47 o 
  -1   4   2      485.35      491.08     11.42 o 
   0   4   2    20671.98    21955.94    219.48 o 
   1   4   2     5596.37     5717.09     60.06 o 
   2   4   2    12670.09    13540.35    136.82 o 
   3   4   2     1557.60     1789.72     26.74 o 
   4   4   2     4851.01     4739.01     68.69 o 
   5   4   2     1518.53     1422.30     20.95 o 
   6   4   2    27428.48    28645.99    287.89 o 
   7   4   2     1434.09     1476.09     22.83 o 
   8   4   2     1384.33     1274.94     21.24 o 
   9   4   2       13.81       13.78     14.54 o 
  10   4   2      719.48      760.91     31.41 o 
  11   4   2      805.74      766.20     34.52 o 
  12   4   2     1671.91     1852.29     54.44 o 
  13   4   2      314.09      334.22     31.04 o 
  14   4   2      423.43      397.75     42.88 o 
  15   4   2        7.10       17.53     24.67 o 
  16   4   2      242.56      237.14     33.85 o 
 -16   5   2      348.11      287.38     34.71 o 
 -15   5   2      490.74      509.33     38.98 o 
 -14   5   2       14.29        5.06     36.76 o 
 -13   5   2     2950.43     2806.96     69.86 o 
 -12   5   2      228.11      244.86     26.13 o 
 -11   5   2     1575.75     1635.11     84.42 o 
 -10   5   2     3730.99     3588.43     53.82 o 
  -9   5   2     5132.04     5033.81     61.83 o 
  -8   5   2     1350.54     1304.16     23.18 o 
  -7   5   2     5900.88     5904.55     77.56 o 
  -6   5   2     3216.18     3190.79     46.12 o 
  -5   5   2     4418.58     4759.13     62.95 o 
  -4   5   2      298.10      445.00     12.69 o 
  -3   5   2       59.67       56.96      6.23 o 
  -2   5   2        3.59        3.14      2.72 o 
  -1   5   2    12204.81    12863.39    117.70 o 
   0   5   2     2281.13     2130.89     26.83 o 
   1   5   2     5763.17     6226.44     76.88 o 
   2   5   2        0.30        5.28      3.58 o 
   3   5   2     1147.91     1250.38     17.80 o 
   4   5   2        5.25        4.33      8.43 o 
   5   5   2     2288.17     2407.11     35.96 o 
   6   5   2       14.98       14.30      5.92 o 
   7   5   2     2109.01     2018.77     35.56 o 
   8   5   2        5.76       -5.34      6.39 o 
   9   5   2      151.12      197.68     34.48 o 
  10   5   2      103.36       86.19     18.11 o 
  11   5   2       21.78       31.15     27.47 o 
  12   5   2      776.16      710.02     43.46 o 
  13   5   2     1495.52     1592.67     52.63 o 
  14   5   2      212.02      226.49     31.08 o 
  15   5   2     1590.72     1715.24     83.75 o 
 -16   6   2       43.08       68.71     28.61 o 
 -15   6   2      198.16      252.28     31.04 o 
 -14   6   2       17.67      -20.19     20.19 o 
 -13   6   2        4.32       -8.43     20.01 o 
 -12   6   2        1.74       -5.01     18.47 o 
 -11   6   2      174.55      146.61     25.77 o 
 -10   6   2      147.38      153.25     12.84 o 
  -9   6   2       62.55       48.34      8.97 o 
  -8   6   2       18.18       24.97      7.91 o 
  -7   6   2      193.41      221.40     12.48 o 
  -6   6   2      279.85      331.69     12.99 o 
  -5   6   2      943.72     1046.68     21.36 o 
  -4   6   2     3655.50     4210.29     60.39 o 
  -3   6   2      743.85      734.07     16.53 o 
  -2   6   2     2266.08     2452.93     57.63 o 
  -1   6   2     8846.80     9405.20     88.27 o 
   0   6   2      862.24     1004.85     19.22 o 
   1   6   2     7916.85     7266.58     89.96 o 
   2   6   2      294.21      234.44      9.73 o 
   3   6   2     7053.01     7232.75     88.93 o 
   4   6   2      198.88      304.60      9.07 o 
   5   6   2     4070.79     3763.32     52.42 o 
   6   6   2     3415.90     3143.83     57.94 o 
   7   6   2     5176.76     5074.04     60.81 o 
   8   6   2      234.48      253.37     11.87 o 
   9   6   2     2541.02     2488.26     59.34 o 
  10   6   2       88.73       84.43     19.75 o 
  11   6   2      289.23      321.58     27.86 o 
  12   6   2     1568.37     1563.32     50.94 o 
  13   6   2      591.26      605.14     35.02 o 
  14   6   2       82.31       81.69     33.19 o 
  15   6   2      208.71      196.88     40.78 o 
 -15   7   2       19.84       28.79     24.19 o 
 -14   7   2      770.60      821.87     40.25 o 
 -13   7   2       20.94       19.27     29.57 o 
 -12   7   2     2052.81     2147.66     59.39 o 
 -11   7   2       57.60       57.20     19.28 o 
 -10   7   2       54.94       71.02     10.65 o 
  -9   7   2      804.64      763.45     19.20 o 
  -8   7   2     3211.90     2954.65     46.88 o 
  -7   7   2     1567.36     1454.34     44.24 o 
  -6   7   2     2081.25     1865.91     32.87 o 
  -5   7   2      138.36      145.35     23.06 o 
  -4   7   2      482.10      358.42     18.23 o 
  -3   7   2     3235.60     3332.53     47.59 o 
  -2   7   2     5792.08     5760.60     74.78 o 
  -1   7   2      304.48      288.82      7.87 o 
   0   7   2     2107.37     1849.72     26.34 o 
   1   7   2        7.57        4.58      5.48 o 
   2   7   2     1722.32     1700.09     28.24 o 
   3   7   2      679.63      650.74     21.40 o 
   4   7   2     3141.43     3327.79     50.60 o 
   5   7   2     1786.24     1780.91     30.87 o 
   6   7   2      385.70      402.31     14.85 o 
   7   7   2       69.26       82.36      9.17 o 
   8   7   2      192.37      214.94     12.47 o 
   9   7   2       25.33       11.29     16.81 o 
  10   7   2      533.55      443.05     28.67 o 
  11   7   2      716.33      656.05     33.14 o 
  12   7   2       12.58       28.91     21.56 o 
  13   7   2      617.85      604.97     45.24 o 
  14   7   2     1801.44     1854.48     60.59 o 
  15   7   2       31.20       13.90     27.29 o 
 -15   8   2       86.10       83.39     27.28 o 
 -14   8   2      126.08      126.73     27.96 o 
 -13   8   2        9.44       -3.48     49.35 o 
 -12   8   2       20.21        4.19     20.30 o 
 -11   8   2      113.58      141.07     44.08 o 
 -10   8   2       12.60       -0.14      9.61 o 
  -9   8   2      306.81      262.21     31.80 o 
  -8   8   2      519.25      531.98     18.51 o 
  -7   8   2     2731.87     2654.38     43.72 o 
  -6   8   2     1877.37     1742.08     36.64 o 
  -5   8   2       96.30       89.05     10.40 o 
  -4   8   2       36.38       20.99      7.76 o 
  -3   8   2     1788.04     1916.37     32.73 o 
  -2   8   2     3720.11     3646.34     52.29 o 
  -1   8   2      168.14      108.57      7.12 o 
   0   8   2      241.92      204.66      9.18 o 
   1   8   2     1716.48     1589.32     35.14 o 
   2   8   2    18221.95    19345.95    228.08 o 
   3   8   2     1727.78     1631.69     29.62 o 
   4   8   2     3850.92     3885.47     70.82 o 
   5   8   2        4.39        1.62      7.84 o 
   6   8   2     2436.75     2317.59     38.98 o 
   7   8   2      615.35      633.11     19.03 o 
   8   8   2     6839.10     6774.81     80.44 o 
   9   8   2      125.82      148.60     21.88 o 
  10   8   2      208.30      223.73     25.64 o 
  11   8   2      444.83      433.02     28.33 o 
  12   8   2      723.91      746.42     37.19 o 
  13   8   2      399.54      435.48     36.22 o 
  14   8   2        2.32      -24.22     24.22 o 
 -15   9   2      243.86      194.75     43.46 o 
 -14   9   2       10.54       39.22     23.71 o 
 -13   9   2     2294.87     2410.79     67.54 o 
 -12   9   2      488.96      429.50     29.99 o 
 -11   9   2      473.09      431.45     29.13 o 
 -10   9   2     2055.12     2008.02     34.94 o 
  -9   9   2      976.66      941.08     25.27 o 
  -8   9   2        2.17       -2.14     10.45 o 
  -7   9   2    10651.97    10663.02    135.38 o 
  -6   9   2     1299.36     1264.67     32.58 o 
  -5   9   2       86.67       66.70     10.13 o 
  -4   9   2      763.73      754.06     20.30 o 
  -3   9   2     3893.38     3954.38     57.62 o 
  -2   9   2      633.98      603.58     18.05 o 
  -1   9   2     6790.25     6866.11     68.87 o 
   0   9   2      126.82      117.21      9.15 o 
   1   9   2       36.91       15.81      7.54 o 
   2   9   2      194.17      202.54     18.59 o 
   3   9   2      397.45      387.37     18.74 o 
   4   9   2     1733.79     1710.84     32.05 o 
   5   9   2       54.26       35.53     12.84 o 
   6   9   2      543.02      527.13     18.62 o 
   7   9   2       42.27       55.74     12.97 o 
   8   9   2       25.28       13.14      9.71 o 
   9   9   2     2847.14     2706.52    129.26 o 
  10   9   2      129.63      112.18     22.23 o 
  11   9   2      245.73      216.00     26.74 o 
  12   9   2        5.57       -9.11     20.88 o 
  13   9   2      373.78      405.55     35.78 o 
  14   9   2      371.32      435.33     36.08 o 
 -14  10   2       39.80       26.82     25.44 o 
 -13  10   2        2.08       22.62     23.39 o 
 -12  10   2       63.13       47.71     22.33 o 
 -11  10   2        3.64       14.80     19.90 o 
 -10  10   2        1.23       -9.06     10.68 o 
  -9  10   2      853.48      802.25     24.07 o 
  -8  10   2       16.59       -0.05     10.31 o 
  -7  10   2       75.91       43.99     11.22 o 
  -6  10   2     1218.25     1102.88     26.57 o 
  -5  10   2        9.67       -1.64      9.20 o 
  -4  10   2        8.02       -4.47      8.59 o 
  -3  10   2     3581.25     3694.99     56.04 o 
  -2  10   2      701.50      712.77     20.74 o 
  -1  10   2     1268.07     1217.19     23.24 o 
   0  10   2     3679.82     3906.49     50.56 o 
   1  10   2      658.12      617.15     25.39 o 
   2  10   2        6.94        7.12     10.39 o 
   3  10   2     5665.38     5869.97     81.22 o 
   4  10   2     1547.65     1567.67     31.85 o 
   5  10   2     1326.68     1227.78     27.77 o 
   6  10   2     1510.96     1357.96     29.83 o 
   7  10   2     3389.04     3375.16     54.03 o 
   8  10   2     1444.92     1353.72     30.84 o 
   9  10   2      179.03      114.23     37.52 o 
  10  10   2      369.83      372.60     31.67 o 
  11  10   2      731.59      679.95     35.56 o 
  12  10   2      652.86      554.60     38.19 o 
  13  10   2       23.93       -1.30     23.42 o 
 -13  11   2        8.44        4.16     23.62 o 
 -12  11   2      817.49      785.67     38.71 o 
 -11  11   2        4.99        7.83     21.08 o 
 -10  11   2      639.49      609.60     22.82 o 
  -9  11   2      460.19      421.74     19.45 o 
  -8  11   2     2095.27     2080.24     40.71 o 
  -7  11   2        0.58        1.35     10.23 o 
  -6  11   2     2363.59     2388.15     43.14 o 
  -5  11   2       91.89       56.55     11.36 o 
  -4  11   2       43.24       29.23     12.41 o 
  -3  11   2       48.45       34.11     10.46 o 
  -2  11   2      222.55      252.49     15.65 o 
  -1  11   2     1219.99     1220.28     24.51 o 
   0  11   2     1560.05     1505.98     31.82 o 
   1  11   2     1177.15     1142.07     27.50 o 
   2  11   2      490.10      454.39     26.84 o 
   3  11   2     1803.70     1743.58     34.80 o 
   4  11   2      442.07      414.01     18.04 o 
   5  11   2     2011.07     1988.02     38.19 o 
   6  11   2      229.37      193.83     14.59 o 
   7  11   2        9.91        5.78     14.37 o 
   8  11   2      198.15      288.26     25.45 o 
   9  11   2      171.70      120.47     25.82 o 
  10  11   2       20.71      -17.67     17.67 o 
  11  11   2      383.97      424.95     61.90 o 
  12  11   2      321.33      348.97     54.49 o 
  13  11   2        3.81       -1.04     23.95 o 
 -13  12   2       17.06        9.47     25.32 o 
 -12  12   2      266.20      246.16     29.82 o 
 -11  12   2        8.89        6.93     20.86 o 
 -10  12   2       14.80        0.77     13.44 o 
  -9  12   2       57.23       49.50     13.92 o 
  -8  12   2      154.11      116.45     14.78 o 
  -7  12   2      369.28      317.84     18.09 o 
  -6  12   2      215.79      216.18     19.20 o 
  -5  12   2     2591.11     2543.18     82.41 o 
  -4  12   2        2.74       -3.54      9.96 o 
  -3  12   2       59.28       40.43     19.25 o 
  -2  12   2     1747.42     1815.84     36.90 o 
  -1  12   2      167.51      153.47     13.91 o 
   0  12   2      567.39      519.72     19.65 o 
   1  12   2     1295.86     1282.56     30.17 o 
   2  12   2     1237.63     1160.32     29.25 o 
   3  12   2     1084.67     1027.26     34.54 o 
   4  12   2     3696.79     3583.50     58.33 o 
   5  12   2      803.77      773.85     24.09 o 
   6  12   2       55.09       64.06     12.74 o 
   7  12   2      218.89      268.07     17.70 o 
   8  12   2      522.61      533.13     22.07 o 
   9  12   2      644.38      566.43     43.86 o 
  10  12   2      497.82      469.60     44.26 o 
  11  12   2      232.98      292.27     31.49 o 
  12  12   2      162.94      180.47     28.90 o 
 -12  13   2       92.23       56.76     24.33 o 
 -11  13   2      560.04      487.49     33.34 o 
 -10  13   2      203.60      253.64     20.57 o 
  -9  13   2      421.81      385.07     20.76 o 
  -8  13   2      174.79      210.30     33.64 o 
  -7  13   2     2597.12     2592.07     48.88 o 
  -6  13   2      272.90      279.80     18.80 o 
  -5  13   2      208.26      193.09     23.38 o 
  -4  13   2      284.62      271.59     19.93 o 
  -3  13   2     2001.18     2039.39     40.97 o 
  -2  13   2       47.43       26.52     16.85 o 
  -1  13   2      203.53      213.82     22.14 o 
   0  13   2       53.11       78.14     12.98 o 
   1  13   2      254.79      233.14     30.42 o 
   2  13   2      206.82      212.83     16.83 o 
   3  13   2       43.02       38.97     12.76 o 
   4  13   2       61.72       55.89     15.62 o 
   5  13   2        8.09       -4.94     15.05 o 
   6  13   2        6.95       17.04     12.15 o 
   7  13   2        8.33       10.08     12.71 o 
   8  13   2        1.98       -1.36     16.70 o 
   9  13   2      779.06      820.04     52.17 o 
  10  13   2       65.08       93.63     27.87 o 
  11  13   2       68.32       52.67     23.30 o 
 -11  14   2        9.99       17.78     31.71 o 
 -10  14   2       16.84       16.95     19.90 o 
  -9  14   2       13.62       15.19     24.68 o 
  -8  14   2      139.24      137.70     17.54 o 
  -7  14   2        1.74        4.37     13.44 o 
  -6  14   2      838.64      855.87     29.33 o 
  -5  14   2        6.20       24.92     12.77 o 
  -4  14   2        1.09       -0.57     12.10 o 
  -3  14   2      179.17      182.67     16.60 o 
  -2  14   2     1447.39     1419.14     33.90 o 
  -1  14   2     1565.91     1485.86     43.40 o 
   0  14   2      844.20      864.19     27.09 o 
   1  14   2      605.94      610.49     24.00 o 
   2  14   2      207.64      152.58     16.79 o 
   3  14   2     2306.93     2343.80     71.86 o 
   4  14   2     1127.84     1143.54     31.65 o 
   5  14   2      942.00      903.31     28.31 o 
   6  14   2      683.58      694.64     32.31 o 
   7  14   2      462.62      416.86     28.90 o 
   8  14   2      834.64      768.79     34.50 o 
   9  14   2     1099.50     1151.80     62.98 o 
  10  14   2      157.62       91.20     25.58 o 
 -10  15   2      428.68      405.68    108.49 o 
  -9  15   2       86.80       89.73     21.51 o 
  -8  15   2      849.37      954.96     31.22 o 
  -7  15   2       34.05       37.93     21.47 o 
  -6  15   2      910.02      920.97     29.38 o 
  -5  15   2       72.95       57.42     15.23 o 
  -4  15   2      273.60      254.67     19.64 o 
  -3  15   2      229.51      248.30     19.50 o 
  -2  15   2      953.72      910.33     28.73 o 
  -1  15   2        5.01      -14.73     15.69 o 
   0  15   2     1357.45     1367.97     46.36 o 
   1  15   2       13.96       17.09     14.03 o 
   2  15   2      655.09      576.28     24.59 o 
   3  15   2      494.22      479.80     28.19 o 
   4  15   2      705.48      604.26     25.29 o 
   5  15   2        1.81      -14.03     14.03 o 
   6  15   2       59.58       45.87     16.14 o 
   7  15   2        8.64       -0.29     17.51 o 
   8  15   2      114.54       95.67     23.62 o 
   9  15   2       23.50       28.76     32.25 o 
  -9  16   2        0.03       -8.08     20.03 o 
  -8  16   2      544.30      562.94     26.84 o 
  -7  16   2       54.23       15.16     16.11 o 
  -6  16   2      108.92       83.15     16.92 o 
  -5  16   2      264.71      284.03     21.61 o 
  -4  16   2       79.73       52.22     15.23 o 
  -3  16   2       44.79       29.13     15.42 o 
  -2  16   2       16.72       -7.21     13.36 o 
  -1  16   2      177.78      119.16     22.95 o 
   0  16   2      739.99      672.49     33.58 o 
   1  16   2     1027.79     1079.80     32.96 o 
   2  16   2      569.44      606.13     26.18 o 
   3  16   2        7.43        0.90     18.57 o 
   4  16   2      482.02      452.94     23.91 o 
   5  16   2      274.81      290.81     23.78 o 
   6  16   2      312.69      304.09     50.28 o 
   7  16   2      671.63      680.72     28.24 o 
   8  16   2       40.61       33.48     23.31 o 
  -7  17   2      302.47      329.49     25.13 o 
  -6  17   2        1.26      -16.15     16.15 o 
  -5  17   2      873.84      850.34     30.77 o 
  -4  17   2       33.09       51.04     16.71 o 
  -3  17   2      248.73      254.97     27.53 o 
  -2  17   2       23.03       30.25     21.92 o 
  -1  17   2       76.73      129.20     23.94 o 
   0  17   2      155.50      150.96     25.47 o 
   1  17   2      618.57      660.63     40.75 o 
   2  17   2       79.63      120.09     19.52 o 
   3  17   2       67.29       39.49     17.57 o 
   4  17   2      129.42       92.22     19.82 o 
   5  17   2       73.80       42.16     18.82 o 
   6  17   2       32.11       32.87     19.17 o 
  -4  18   2      331.70      346.07     31.36 o 
  -3  18   2      172.26      212.20     53.24 o 
  -2  18   2       97.15       77.94     30.95 o 
  -1  18   2      697.51      745.26     38.61 o 
   0  18   2      432.91      498.46     37.14 o 
   1  18   2        1.15        6.70     23.40 o 
   2  18   2      272.88      308.08     29.71 o 
   3  18   2      365.94      470.01     28.84 o 
   4  18   2      123.17      192.63     23.66 o 
 -17   0   3     1511.33     1719.84     84.24 o 
 -15   0   3     1037.11     1097.13     62.35 o 
 -13   0   3      282.67      308.36     36.18 o 
 -11   0   3      425.70      412.09     20.54 o 
  -9   0   3      539.73      536.64     20.39 o 
  -7   0   3      713.40      689.63     20.08 o 
  -5   0   3      656.66      585.68     16.37 o 
  -1   0   3     1776.03     1839.14     29.52 o 
   1   0   3    33633.70    38338.00    737.27 o 
   3   0   3    50753.31    54812.57   1102.76 o 
   5   0   3    34540.68    37787.70    769.83 o 
   7   0   3     7742.43     8253.16    189.64 o 
   9   0   3     6737.42     6658.20    164.72 o 
  11   0   3     3337.09     3207.52    101.48 o 
  13   0   3      236.96      206.80     35.20 o 
  15   0   3      528.44      568.31     52.17 o 
 -17   1   3        3.14       -9.01     25.89 o 
 -16   1   3      249.40      215.69     35.28 o 
 -15   1   3      423.28      414.65     51.36 o 
 -14   1   3      293.99      314.20     43.55 o 
 -13   1   3      176.77      139.49     22.23 o 
 -12   1   3     1024.39      981.14     35.93 o 
 -11   1   3      533.68      567.87     16.57 o 
 -10   1   3     5632.56     5496.86     65.63 o 
  -9   1   3     1374.18     1391.68     23.69 o 
  -8   1   3     2630.19     2547.82     34.26 o 
  -7   1   3     2081.17     2275.44     30.46 o 
  -6   1   3     9567.04    10043.96    105.65 o 
  -5   1   3     6021.20     6080.68     65.74 o 
  -3   1   3     4118.38     4444.94     54.87 o 
  -2   1   3    20328.15    21717.53    215.97 o 
  -1   1   3     8358.07     8890.58    101.97 o 
   0   1   3     6866.69     7298.09     75.86 o 
   1   1   3       18.19       25.73      2.17 o 
   2   1   3    15387.14    16238.67    163.91 o 
   3   1   3     1228.07     1186.54     20.95 o 
   4   1   3      619.97      673.08     19.74 o 
   5   1   3       10.00       21.15      9.00 o 
   6   1   3     1696.12     1619.98     26.01 o 
   7   1   3      132.35      127.89      7.60 o 
   8   1   3      325.22      325.33     20.44 o 
   9   1   3       21.82        2.41     14.37 o 
  10   1   3     2290.75     2295.76     56.08 o 
  11   1   3       33.68       60.47     17.37 o 
  12   1   3     2494.59     2466.95     62.91 o 
  13   1   3      487.88      478.64     31.49 o 
  14   1   3        2.36       27.33     21.30 o 
  15   1   3      451.50      507.93     37.86 o 
  16   1   3      429.45      424.76     39.16 o 
 -17   2   3       72.54       43.45     42.34 o 
 -16   2   3      375.66      325.73     33.82 o 
 -15   2   3        0.08      -13.83     26.62 o 
 -14   2   3      599.10      633.49     40.20 o 
 -13   2   3      231.67      211.81     50.11 o 
 -12   2   3       11.36        0.86     16.45 o 
 -11   2   3      173.70      155.67     11.52 o 
 -10   2   3      271.69      272.05     12.52 o 
  -9   2   3      171.44      198.36     10.70 o 
  -8   2   3      629.25      702.86     15.73 o 
  -7   2   3     1859.71     1941.45     36.95 o 
  -6   2   3     8176.46     8367.78     89.50 o 
  -5   2   3     1259.12     1307.08     19.23 o 
  -3   2   3     2110.81     2438.67     32.83 o 
  -2   2   3      122.25       85.26      4.39 o 
  -1   2   3     9989.81    10671.67    124.21 o 
   0   2   3    22146.18    23523.88    330.49 o 
   1   2   3     1901.93     1922.87    113.31 o 
   2   2   3    29402.05    30900.20    435.39 o 
   3   2   3     1321.47     1267.36     19.98 o 
   4   2   3    19534.80    20213.04    203.32 o 
   5   2   3      407.92      356.24      9.48 o 
   6   2   3     6492.40     6906.07     74.35 o 
   7   2   3      806.70      856.58     14.22 o 
   8   2   3     1407.47     1321.69     69.36 o 
   9   2   3      530.23      567.07     27.59 o 
  10   2   3     6976.89     6987.84    260.66 o 
  11   2   3       50.75       41.41     18.57 o 
  12   2   3      725.54      720.23     33.97 o 
  13   2   3        0.59      -18.15     18.15 o 
  14   2   3      111.65      116.02     25.04 o 
  15   2   3        3.77      -23.10     23.10 o 
  16   2   3      223.32      194.81     31.90 o 
 -17   3   3        4.15      -18.49     34.12 o 
 -16   3   3      298.38      300.77     40.38 o 
 -15   3   3       50.39       -6.39     21.86 o 
 -14   3   3        3.16       -8.44     19.08 o 
 -13   3   3       19.55        1.32     16.13 o 
 -12   3   3      780.73      797.39     33.73 o 
 -11   3   3       60.62       55.99      9.60 o 
 -10   3   3     5718.96     5630.76     67.61 o 
  -9   3   3     7215.50     7123.20     81.47 o 
  -8   3   3     3906.79     3978.61     76.72 o 
  -7   3   3      879.42     1133.59     19.64 o 
  -6   3   3     2788.93     2838.90     35.91 o 
  -5   3   3    23155.02    24884.13    286.73 o 
  -4   3   3       85.92       27.92     13.74 o 
  -3   3   3     3894.61     3807.07     48.75 o 
  -2   3   3     5407.83     5659.26     59.42 o 
  -1   3   3     6420.14     7071.19     65.57 o 
   0   3   3       88.53       63.70      3.70 o 
   2   3   3      144.25      186.84     10.98 o 
   3   3   3     1108.94     1082.43     15.49 o 
   4   3   3     2204.51     2661.21     31.83 o 
   5   3   3     7186.11     8141.80     86.45 o 
   6   3   3      333.96      399.95      9.79 o 
   7   3   3      376.30      387.65     10.03 o 
   8   3   3     2055.79     1991.06     47.59 o 
   9   3   3       14.22        0.32     14.94 o 
  10   3   3      138.30      102.94     19.03 o 
  11   3   3      666.92      614.31     29.75 o 
  12   3   3      800.72      747.84     35.29 o 
  13   3   3      497.43      438.73     39.53 o 
  14   3   3      199.12      220.48     46.50 o 
  15   3   3      183.07      226.76     30.92 o 
  16   3   3      421.97      509.54     42.62 o 
 -16   4   3        9.00       -5.02     24.52 o 
 -15   4   3       72.13       14.18     22.64 o 
 -14   4   3       41.66       25.49     21.00 o 
 -13   4   3      239.63      194.54     23.64 o 
 -12   4   3      217.36      162.08     22.70 o 
 -11   4   3     2146.31     2206.76     35.14 o 
 -10   4   3        0.34        3.58      8.01 o 
  -9   4   3       80.68       91.16      9.44 o 
  -8   4   3     1815.43     1714.08     27.18 o 
  -7   4   3      100.07      139.48     11.58 o 
  -6   4   3     1929.28     1803.01     29.63 o 
  -5   4   3     1021.39     1141.79     21.00 o 
  -4   4   3       36.28       43.93     13.03 o 
  -3   4   3    14464.33    15043.34    213.05 o 
  -2   4   3      850.20      892.12     15.26 o 
  -1   4   3     3594.23     3711.86     41.31 o 
   0   4   3        0.32       -1.19      2.89 o 
   1   4   3    10411.44    11542.96    261.36 o 
   2   4   3     5187.37     5378.99     82.89 o 
   3   4   3    10953.01    11319.20    115.70 o 
   4   4   3       68.43      106.61      7.09 o 
   5   4   3     3313.12     3311.44     39.82 o 
   6   4   3      426.04      358.38     10.50 o 
   7   4   3     5831.20     6010.99     67.72 o 
   8   4   3       58.08       93.41     41.27 o 
   9   4   3     5682.60     5553.41    102.96 o 
  10   4   3      107.30      100.44     19.14 o 
  11   4   3     3615.74     3737.37    133.64 o 
  12   4   3       70.32       30.02     19.81 o 
  13   4   3      786.59      758.40     36.97 o 
  14   4   3       12.31        1.44     21.73 o 
  15   4   3       46.99        4.45     25.44 o 
 -16   5   3        2.15       -4.31     25.77 o 
 -15   5   3      251.89      219.25     29.16 o 
 -14   5   3       36.07       27.12     20.21 o 
 -13   5   3      227.02      278.16     27.38 o 
 -12   5   3     3734.31     3794.45    201.08 o 
 -11   5   3     1075.72     1071.33     23.19 o 
 -10   5   3     1823.82     1751.37     29.89 o 
  -9   5   3      557.78      600.12     16.12 o 
  -8   5   3     3411.95     3348.08     44.31 o 
  -7   5   3     2657.72     2663.20     41.22 o 
  -6   5   3      305.47      242.00     11.24 o 
  -5   5   3     2109.40     2435.54     48.41 o 
  -4   5   3    34167.95    37261.81    545.29 o 
  -3   5   3       53.83       26.16      4.94 o 
  -2   5   3    16815.68    17361.15    200.64 o 
  -1   5   3     3508.25     3890.31     44.00 o 
   0   5   3      238.38      256.28      9.26 o 
   1   5   3      706.11      531.84     10.74 o 
   2   5   3     5132.14     4701.08     66.03 o 
   3   5   3      535.12      405.50     14.61 o 
   4   5   3      770.02      837.76     14.49 o 
   5   5   3       15.10       23.38      5.80 o 
   6   5   3      548.05      512.65     12.69 o 
   7   5   3      354.01      330.57     11.34 o 
   8   5   3      363.08      346.00     23.63 o 
   9   5   3       18.57       12.68     23.27 o 
  10   5   3      282.37      260.94     24.65 o 
  11   5   3       59.24       12.98     18.19 o 
  12   5   3      648.45      635.58     35.00 o 
  13   5   3      427.52      456.66     47.39 o 
  14   5   3      521.34      515.32     35.64 o 
  15   5   3       72.44       71.42     28.33 o 
 -16   6   3      809.26      846.78     62.44 o 
 -15   6   3       72.27       52.30     24.95 o 
 -14   6   3       56.55       57.10     23.38 o 
 -13   6   3      830.58      737.45     36.13 o 
 -12   6   3      564.11      606.99     32.48 o 
 -11   6   3     2303.92     2340.34     41.45 o 
 -10   6   3      263.98      302.98     14.45 o 
  -9   6   3      112.34      126.91     11.00 o 
  -8   6   3      581.55      552.58     17.61 o 
  -7   6   3        0.04       -4.53      7.48 o 
  -6   6   3      440.94      408.06     14.43 o 
  -5   6   3       55.42       71.73     14.61 o 
  -4   6   3        5.78        1.59      5.63 o 
  -3   6   3        8.15       -4.83      5.34 o 
  -2   6   3      551.19      708.33     21.44 o 
  -1   6   3    17841.30    19391.28    179.75 o 
   0   6   3      288.07      308.46     11.17 o 
   1   6   3     1978.34     2057.52     31.80 o 
   2   6   3     4033.95     3778.25     65.11 o 
   3   6   3     2751.99     2738.37     46.04 o 
   4   6   3    13699.96    13848.25    142.39 o 
   5   6   3      394.36      348.56     10.58 o 
   6   6   3     3919.51     3717.41     48.88 o 
   7   6   3       45.11       66.30      8.13 o 
   8   6   3     2861.58     2866.11     77.09 o 
   9   6   3     2548.06     2542.95     60.97 o 
  10   6   3     1928.26     1884.17     61.99 o 
  11   6   3      225.52      162.35     24.15 o 
  12   6   3      740.30      782.75     37.02 o 
  13   6   3      262.53      246.99     30.53 o 
  14   6   3      345.55      340.16     43.99 o 
  15   6   3      297.10      385.50     36.98 o 
 -16   7   3       12.03        2.01     26.59 o 
 -15   7   3       11.96       -3.40     24.24 o 
 -14   7   3      128.31      134.15     42.34 o 
 -13   7   3      209.17      180.63     25.63 o 
 -12   7   3       95.01       63.18     21.38 o 
 -11   7   3      457.48      454.39     17.26 o 
 -10   7   3        4.73        5.11     10.82 o 
  -9   7   3      237.31      248.04     13.31 o 
  -8   7   3       73.76       78.40     10.79 o 
  -7   7   3      302.70      293.97     14.25 o 
  -6   7   3      865.48      890.87     22.28 o 
  -5   7   3     6322.10     6165.44     80.83 o 
  -4   7   3      684.52      573.49     26.40 o 
  -3   7   3    13588.15    13751.32    164.78 o 
  -2   7   3       42.35       32.74      4.40 o 
  -1   7   3       12.88       17.76      5.23 o 
   0   7   3       12.10       42.19      7.28 o 
   1   7   3      589.98      519.77     14.72 o 
   2   7   3       95.81       67.83      7.61 o 
   3   7   3     6097.26     5920.88    108.92 o 
   4   7   3      293.63      294.81      9.45 o 
   5   7   3      323.20      383.07     11.31 o 
   6   7   3        6.48       -5.04      7.65 o 
   7   7   3        8.68       -1.66      7.15 o 
   8   7   3      538.06      499.99     27.34 o 
   9   7   3       15.01        5.85     16.46 o 
  10   7   3       41.54       23.84     17.79 o 
  11   7   3      582.92      577.16     31.67 o 
  12   7   3        1.84      -16.99     20.86 o 
  13   7   3       63.62      106.19     26.46 o 
  14   7   3       31.73       -7.39     25.27 o 
 -15   8   3      153.65       76.47     43.59 o 
 -14   8   3       16.54       27.95     48.06 o 
 -13   8   3      197.38      171.63     36.45 o 
 -12   8   3      714.36      711.63     35.90 o 
 -11   8   3      236.12      320.07     16.33 o 
 -10   8   3      162.56      112.25     12.93 o 
  -9   8   3     1775.03     1866.78     36.21 o 
  -8   8   3       29.93       27.53     10.13 o 
  -7   8   3      830.73      791.19     21.58 o 
  -6   8   3     1034.15     1005.22     23.33 o 
  -5   8   3       10.32       -2.45      7.07 o 
  -4   8   3        1.45       -3.11     13.25 o 
  -3   8   3      426.70      253.57     12.09 o 
  -2   8   3      410.06      410.44     11.16 o 
  -1   8   3        4.56       -1.58      4.47 o 
   0   8   3      545.99      559.69     16.26 o 
   1   8   3      752.51      587.27     16.24 o 
   2   8   3       98.62       72.02      9.12 o 
   3   8   3     9275.99     9863.00    122.41 o 
   4   8   3     2731.56     2685.64     48.65 o 
   5   8   3     4961.71     4729.83     65.94 o 
   6   8   3      282.54      311.12     14.18 o 
   7   8   3     3876.23     3776.45     49.85 o 
   8   8   3     1023.94     1009.32     30.72 o 
   9   8   3     1589.37     1553.79     46.43 o 
  10   8   3     1271.57     1189.67     54.40 o 
  11   8   3      303.51      327.62     39.08 o 
  12   8   3      149.31      116.03     26.34 o 
  13   8   3      258.07      208.68     28.99 o 
  14   8   3       44.52       11.81     30.19 o 
 -15   9   3      119.92       28.58     27.79 o 
 -14   9   3      299.16      259.85     31.42 o 
 -13   9   3      273.81      297.24     36.45 o 
 -12   9   3     1599.19     1600.09     51.28 o 
 -11   9   3      230.35      276.94     20.72 o 
 -10   9   3      425.58      430.21     17.25 o 
  -9   9   3     1293.96     1308.29     29.92 o 
  -8   9   3     1888.33     1836.45     36.79 o 
  -7   9   3     1076.64     1010.90     32.96 o 
  -6   9   3      799.91      817.78     35.61 o 
  -5   9   3      176.39      197.07     13.62 o 
  -4   9   3     8356.73     8512.12    164.76 o 
  -3   9   3     2312.08     2408.80     39.83 o 
  -2   9   3     1034.02     1044.90     23.55 o 
  -1   9   3      206.32      193.38      8.72 o 
   0   9   3     1964.57     2129.72     54.69 o 
   1   9   3      259.48      229.15     25.34 o 
   2   9   3     2389.53     2481.48     40.66 o 
   3   9   3       50.58       47.05     11.65 o 
   4   9   3     2818.35     2691.88     48.73 o 
   5   9   3        6.44        2.89      8.61 o 
   6   9   3      138.30      133.04     12.16 o 
   7   9   3      105.75       75.18     11.43 o 
   8   9   3       80.16       94.78     15.33 o 
   9   9   3       17.88        5.18     15.82 o 
  10   9   3      811.90      754.91     35.81 o 
  11   9   3       28.80       11.37     20.34 o 
  12   9   3      323.92      335.19     49.80 o 
  13   9   3        2.36      -10.55     21.29 o 
  14   9   3       80.73       51.43     38.37 o 
 -14  10   3      154.75      179.76     29.37 o 
 -13  10   3       10.94      -25.95     25.95 o 
 -12  10   3     1078.48     1060.87     43.18 o 
 -11  10   3      572.03      606.74     36.03 o 
 -10  10   3        3.46       13.00     11.70 o 
  -9  10   3      291.91      313.62     17.81 o 
  -8  10   3      721.68      656.09     21.74 o 
  -7  10   3      326.45      343.98     24.76 o 
  -6  10   3     1656.19     1608.28     32.84 o 
  -5  10   3      693.31      649.81     20.06 o 
  -4  10   3      251.95      232.14     14.21 o 
  -3  10   3      234.12      212.59     14.18 o 
  -2  10   3      701.06      663.58     19.63 o 
  -1  10   3       43.50       59.95      8.65 o 
   0  10   3     2076.95     2148.49     40.86 o 
   1  10   3      595.15      581.72     18.99 o 
   2  10   3      218.87      211.50     18.83 o 
   3  10   3     1916.90     1774.70     71.37 o 
   4  10   3     7475.18     7325.68    121.81 o 
   5  10   3      525.17      434.20     21.64 o 
   6  10   3      132.65      138.97     13.17 o 
   7  10   3      403.57      385.37     18.34 o 
   8  10   3     4879.14     4646.03     88.71 o 
   9  10   3     2729.39     2615.13     64.60 o 
  10  10   3      806.15      802.66    120.41 o 
  11  10   3      279.24      336.89     31.51 o 
  12  10   3      247.04      202.84     40.15 o 
  13  10   3        1.30      -18.80     23.21 o 
 -14  11   3       13.13      -12.01     25.87 o 
 -13  11   3      277.50      255.10     45.83 o 
 -12  11   3      100.86      117.22     24.67 o 
 -11  11   3     1168.93     1201.20     34.43 o 
 -10  11   3       91.36       45.16     13.77 o 
  -9  11   3      526.60      567.83     21.66 o 
  -8  11   3      709.06      653.37     22.52 o 
  -7  11   3     2911.55     2792.89     59.89 o 
  -6  11   3      325.21      303.49     17.18 o 
  -5  11   3      464.70      436.22     24.16 o 
  -4  11   3      386.83      367.44     16.97 o 
  -3  11   3     6466.51     6354.73     87.82 o 
  -2  11   3        1.59       -2.48      9.80 o 
  -1  11   3     1652.57     1666.03     28.97 o 
   0  11   3     1896.95     1984.47     38.11 o 
   1  11   3      822.08      784.42     23.19 o 
   2  11   3     3845.14     3896.93     60.12 o 
   3  11   3     2884.35     2950.30     57.41 o 
   4  11   3     1708.11     1843.24     37.44 o 
   5  11   3        2.42       -5.51     12.88 o 
   6  11   3        5.99      -10.21     11.40 o 
   7  11   3       53.08       64.80     12.41 o 
   8  11   3     1027.27     1006.29     53.95 o 
   9  11   3      656.33      606.73     32.94 o 
  10  11   3      133.66      128.42     49.89 o 
  11  11   3      128.90      137.75     31.44 o 
  12  11   3       94.87       94.48     25.82 o 
 -13  12   3       91.62       85.09     27.76 o 
 -12  12   3      282.05      306.43     31.68 o 
 -11  12   3      612.21      563.26     30.24 o 
 -10  12   3      200.30      198.32     19.35 o 
  -9  12   3      495.45      484.37     21.74 o 
  -8  12   3        2.26       -9.32     11.48 o 
  -7  12   3      114.67      107.50     14.16 o 
  -6  12   3       12.48       25.64     11.51 o 
  -5  12   3      240.75      202.91     15.58 o 
  -4  12   3       23.99        6.20     10.21 o 
  -3  12   3      286.82      292.88     17.41 o 
  -2  12   3     1247.56     1210.20     30.12 o 
  -1  12   3      293.66      214.39     13.59 o 
   0  12   3       29.99       10.62     10.54 o 
   1  12   3     2367.90     2461.26     44.88 o 
   2  12   3      586.87      586.34     27.16 o 
   3  12   3     1759.29     1833.27     38.27 o 
   4  12   3     2870.72     2784.54     49.79 o 
   5  12   3      270.71      302.63     18.05 o 
   6  12   3      103.75      106.57     22.91 o 
   7  12   3      656.07      670.94     30.55 o 
   8  12   3      847.36      961.71     52.79 o 
   9  12   3      263.96      325.09     40.82 o 
  10  12   3      604.50      604.75     34.13 o 
  11  12   3      620.96      649.92     45.65 o 
  12  12   3       96.19       68.78     26.57 o 
 -12  13   3      113.69      130.76     26.45 o 
 -11  13   3       55.52       57.17     31.44 o 
 -10  13   3     1117.72     1149.80     32.24 o 
  -9  13   3       69.10       39.92     15.02 o 
  -8  13   3      569.87      567.59     23.05 o 
  -7  13   3        1.55       -1.13     12.24 o 
  -6  13   3     2649.15     2597.86     48.43 o 
  -5  13   3       27.65       28.83     11.55 o 
  -4  13   3     1079.32     1129.83     29.57 o 
  -3  13   3       49.45       45.70     11.96 o 
  -2  13   3     1904.09     1771.53     37.14 o 
  -1  13   3       83.04       71.75     16.24 o 
   0  13   3      426.43      482.85     20.45 o 
   1  13   3       78.97       69.09     13.19 o 
   2  13   3      326.17      346.81     22.96 o 
   3  13   3     1085.28     1006.84     28.88 o 
   4  13   3        7.68      -10.69     11.49 o 
   5  13   3     1310.36     1283.18     32.62 o 
   6  13   3       37.76       -1.59     13.64 o 
   7  13   3       36.04       55.22     14.15 o 
   8  13   3        0.62       24.21     27.42 o 
   9  13   3        3.56       -9.91     20.04 o 
  10  13   3      153.52      145.62     26.75 o 
  11  13   3      141.37      135.35     27.78 o 
 -11  14   3      385.65      429.58     43.68 o 
 -10  14   3      445.33      476.01     23.95 o 
  -9  14   3      395.56      372.64     23.50 o 
  -8  14   3       25.14       10.65     14.18 o 
  -7  14   3      315.39      311.58     34.40 o 
  -6  14   3        3.85       -3.71     13.01 o 
  -5  14   3        0.29       13.06     13.46 o 
  -4  14   3        7.19       -7.79     12.27 o 
  -3  14   3      191.16      201.13     17.54 o 
  -2  14   3        0.75       -4.35     12.11 o 
  -1  14   3      656.81      678.87     29.69 o 
   0  14   3      146.21      156.01     16.40 o 
   1  14   3      863.04      903.25     34.06 o 
   2  14   3      843.04      831.41     27.50 o 
   3  14   3       33.41        7.21     13.71 o 
   4  14   3      504.76      478.18     22.28 o 
   5  14   3      363.06      354.30     21.72 o 
   6  14   3      323.81      358.21     22.75 o 
   7  14   3      359.05      407.42     23.90 o 
   8  14   3      576.72      496.58     41.45 o 
   9  14   3      895.11      953.49     58.60 o 
  10  14   3      504.61      549.96     36.06 o 
 -10  15   3      495.10      583.34     32.81 o 
  -9  15   3      140.01      133.83     19.53 o 
  -8  15   3      190.14      230.21     20.99 o 
  -7  15   3      928.71      971.25     30.67 o 
  -6  15   3        4.24        7.24     14.69 o 
  -5  15   3      981.47      926.17     29.43 o 
  -4  15   3      109.77      107.61     16.09 o 
  -3  15   3     1059.80     1068.01     30.78 o 
  -2  15   3       83.26       61.66     13.46 o 
  -1  15   3     1599.88     1674.53     47.59 o 
   0  15   3      290.72      365.16     22.33 o 
   1  15   3      843.67      910.97     29.07 o 
   2  15   3      417.06      419.06     21.81 o 
   3  15   3      549.39      544.27     23.96 o 
   4  15   3        7.09       13.51     14.50 o 
   5  15   3        2.08        0.58     15.08 o 
   6  15   3       45.78       26.99     16.35 o 
   7  15   3       54.75       31.37     16.97 o 
   8  15   3      301.52      318.37     44.57 o 
   9  15   3       22.50       30.37     33.32 o 
  -9  16   3      416.76      479.33     27.70 o 
  -8  16   3      333.96      350.52     24.83 o 
  -7  16   3      352.38      403.19     25.65 o 
  -6  16   3        3.79        6.36     15.54 o 
  -5  16   3      152.17      114.76     17.75 o 
  -4  16   3        9.82        4.04     14.60 o 
  -3  16   3       72.24       64.13     15.71 o 
  -2  16   3      556.64      577.46     30.29 o 
  -1  16   3        1.54      -18.48     27.20 o 
   0  16   3      118.27      127.32     23.50 o 
   1  16   3      502.88      549.68     25.52 o 
   2  16   3      166.38      195.46     20.07 o 
   3  16   3      831.02      851.66     29.78 o 
   4  16   3      333.16      350.87     24.40 o 
   5  16   3      107.69       95.51     18.08 o 
   6  16   3      536.25      517.29     26.04 o 
   7  16   3      282.21      269.60     31.01 o 
  -7  17   3       31.32       39.76     18.16 o 
  -6  17   3      965.98      909.30     31.81 o 
  -5  17   3        2.30        0.83     16.52 o 
  -4  17   3       86.34       73.81     17.49 o 
  -3  17   3      318.48      324.58     23.39 o 
  -2  17   3      636.23      592.87     31.71 o 
  -1  17   3        1.23      -16.18     21.02 o 
   0  17   3      251.44      264.66     29.10 o 
   1  17   3      344.59      333.68     24.99 o 
   2  17   3     1071.77     1095.07     34.71 o 
   3  17   3      394.93      372.89     35.38 o 
   4  17   3       40.63       -6.75     17.10 o 
   5  17   3      346.10      378.32     26.01 o 
   6  17   3       45.22       30.62     19.77 o 
  -4  18   3       11.78       14.65     17.49 o 
  -3  18   3      177.11      227.52     42.16 o 
  -2  18   3       48.95       64.96     25.30 o 
  -1  18   3       79.68       33.01     40.87 o 
   0  18   3      112.12      111.08     26.78 o 
   1  18   3      275.57      298.55     31.80 o 
   2  18   3       65.03       71.34     20.76 o 
   3  18   3      288.93      313.23     25.63 o 
 -16   0   4     2353.31     2324.96     94.78 o 
 -14   0   4     3510.26     3307.39    106.84 o 
 -12   0   4       42.52        4.82     22.60 o 
 -10   0   4     2704.33     2537.75     51.56 o 
  -8   0   4     4363.06     4448.61     94.87 o 
  -6   0   4      440.25      487.73     18.18 o 
  -4   0   4     5765.85     5815.47    448.30 o 
  -2   0   4    29740.52    32121.17    910.88 o 
   0   0   4    16330.46    18079.65    377.95 o 
   2   0   4    84633.38    87865.38   1238.75 o 
   4   0   4     5043.80     5515.15    126.13 o 
   6   0   4    28202.62    30413.62    627.80 o 
   8   0   4     7608.65     7507.18    179.01 o 
  10   0   4      682.19      712.84     45.11 o 
  12   0   4     1889.26     1906.63     77.81 o 
  14   0   4       88.64       71.19     30.73 o 
 -17   1   4       33.76        6.82     25.62 o 
 -16   1   4       14.56       11.99     24.39 o 
 -15   1   4        1.73       -3.03     26.75 o 
 -14   1   4        1.96        3.14     18.02 o 
 -13   1   4      474.00      485.87     32.16 o 
 -12   1   4      947.93      963.68     35.04 o 
 -11   1   4      488.12      499.93     15.83 o 
 -10   1   4     2459.67     2403.63     35.32 o 
  -9   1   4     4139.86     4063.18     50.69 o 
  -8   1   4     3389.05     3301.76     41.94 o 
  -7   1   4     2294.14     1929.39     27.33 o 
  -6   1   4     4581.35     4430.66     50.97 o 
  -4   1   4     2579.92     2878.92     38.56 o 
  -3   1   4    12398.76    13381.64    169.18 o 
  -2   1   4       44.91       32.17      2.87 o 
  -1   1   4    30181.70    31492.56    278.80 o 
   0   1   4    21454.08    22045.59    315.68 o 
   1   1   4    56604.11    59548.68    527.05 o 
   2   1   4     2564.54     3005.09     33.05 o 
   3   1   4     2830.39     3143.85     34.96 o 
   4   1   4     1421.19     1761.30     36.19 o 
   5   1   4     1682.70     1503.60     54.04 o 
   6   1   4     3855.41     3895.38     71.03 o 
   7   1   4      182.07      203.48     17.18 o 
   8   1   4        0.82      -12.44     12.44 o 
   9   1   4        1.00        5.40     13.75 o 
  10   1   4      144.03       92.65     19.51 o 
  11   1   4        7.80      -15.29     15.29 o 
  12   1   4      910.04      857.53     37.20 o 
  13   1   4     1133.21     1084.38     43.36 o 
  14   1   4        0.93        5.06     22.32 o 
  15   1   4        2.93      -23.03     23.03 o 
 -17   2   4      324.77      249.79     32.71 o 
 -16   2   4       53.23       26.32     24.97 o 
 -15   2   4      971.47      969.07     41.59 o 
 -14   2   4       74.07       43.98     20.72 o 
 -13   2   4     1341.53     1378.71     79.15 o 
 -12   2   4      346.99      364.81     26.05 o 
 -11   2   4       27.81       13.11      8.65 o 
 -10   2   4      707.39      687.32     17.44 o 
  -9   2   4     2271.93     2169.59     37.92 o 
  -8   2   4      255.93      296.58     11.18 o 
  -7   2   4      471.08      323.43     10.88 o 
  -6   2   4     2943.77     3569.58     42.86 o 
  -4   2   4     3145.37     3444.56     45.50 o 
  -3   2   4     6909.87     7235.58     75.27 o 
  -2   2   4      934.68      962.71     21.84 o 
  -1   2   4     8351.67     8907.50     81.65 o 
   0   2   4     3113.88     2710.70    117.69 o 
   1   2   4    18074.34    20191.23    201.26 o 
   2   2   4     9483.38    10331.26    105.33 o 
   3   2   4     3515.57     3868.95     42.56 o 
   4   2   4        1.01        8.52      3.24 o 
   5   2   4     7197.44     7832.25     82.80 o 
   6   2   4     1813.85     2023.61     31.30 o 
   7   2   4     4053.95     4174.96     77.60 o 
   8   2   4      315.73      355.07     23.14 o 
   9   2   4     1203.86     1206.47     37.84 o 
  10   2   4       21.44       14.36     16.86 o 
  11   2   4     1172.78     1104.81     39.37 o 
  12   2   4       92.88       64.22     21.00 o 
  13   2   4      572.74      485.30     32.31 o 
  14   2   4       28.32       34.46     23.61 o 
  15   2   4      222.59      183.63     28.91 o 
 -17   3   4       19.65      -12.14     25.15 o 
 -16   3   4       73.66        2.58     22.92 o 
 -15   3   4       56.68       15.18     24.74 o 
 -14   3   4      113.73      115.55     23.33 o 
 -13   3   4       96.75       74.06     21.97 o 
 -12   3   4     1163.99     1158.86     39.00 o 
 -11   3   4       14.98       12.41      8.78 o 
 -10   3   4      265.27      293.92     13.54 o 
  -9   3   4     3595.20     3548.81     50.93 o 
  -8   3   4     3473.48     3439.52     44.17 o 
  -7   3   4     7851.76     8296.11     90.59 o 
  -6   3   4     2972.95     2656.38     38.92 o 
  -4   3   4      197.10      178.25      8.15 o 
  -3   3   4     2970.90     3000.10     34.29 o 
  -2   3   4    13028.34    13688.50    138.04 o 
  -1   3   4     8248.95     8549.02     87.66 o 
   0   3   4     4990.25     5045.25     53.98 o 
   2   3   4     2050.93     1940.91     21.48 o 
   3   3   4      778.49      821.21     11.82 o 
   4   3   4       22.53        3.00      4.04 o 
   5   3   4      359.56      490.68     10.55 o 
   6   3   4       25.78       11.45      7.07 o 
   7   3   4      205.86      216.99     10.95 o 
   8   3   4      704.52      741.65     29.39 o 
   9   3   4      346.30      336.11     23.18 o 
  10   3   4      564.61      482.64     27.91 o 
  11   3   4        8.08        1.14     17.18 o 
  12   3   4       77.73      113.95     25.19 o 
  13   3   4      715.54      671.00     35.29 o 
  14   3   4      137.77      147.46     25.73 o 
  15   3   4       20.46       53.53     25.27 o 
 -16   4   4     1621.28     1686.12     57.43 o 
 -15   4   4       12.24        7.33     22.64 o 
 -14   4   4     1583.36     1490.62     49.18 o 
 -13   4   4     1181.55     1111.25     40.96 o 
 -12   4   4      553.02      491.55     28.56 o 
 -11   4   4        1.11       11.15      9.25 o 
 -10   4   4     1517.11     1421.11     26.19 o 
  -9   4   4      296.95      369.08     14.09 o 
  -8   4   4     2953.61     2727.08     37.53 o 
  -7   4   4      488.07      470.87     14.79 o 
  -6   4   4      284.17      258.38     11.32 o 
  -5   4   4      145.93      121.59     14.61 o 
  -4   4   4     5470.55     6336.66     79.00 o 
  -3   4   4      451.22      384.39     10.64 o 
  -2   4   4     4797.80     5566.88     53.58 o 
  -1   4   4    12779.23    13807.89    125.65 o 
   0   4   4     6997.37     7211.75     67.79 o 
   1   4   4      246.38      261.65      8.51 o 
   2   4   4     3013.20     2654.77    122.01 o 
   3   4   4        0.27        0.97      3.56 o 
   4   4   4      394.86      432.58     10.51 o 
   5   4   4       17.85       16.93      6.22 o 
   6   4   4    12970.78    13588.11    141.11 o 
   7   4   4     1002.16      993.00     17.46 o 
   8   4   4     2926.65     2608.18     58.30 o 
   9   4   4        7.06       10.90     17.78 o 
  10   4   4      309.69      368.77     27.73 o 
  11   4   4        2.50       -5.97     16.61 o 
  12   4   4     2379.16     2415.47     64.23 o 
  13   4   4      259.22      224.59     36.89 o 
  14   4   4      913.22      859.10     44.49 o 
  15   4   4        6.86      -23.61     23.61 o 
 -16   5   4       12.70        3.13     50.34 o 
 -15   5   4      156.83      157.53     26.02 o 
 -14   5   4       34.36       22.00     20.11 o 
 -13   5   4      207.96      173.84     24.89 o 
 -12   5   4      703.21      598.76     38.28 o 
 -11   5   4      512.45      524.24     17.45 o 
 -10   5   4      781.74      758.10     19.31 o 
  -9   5   4     1195.15     1172.58     23.47 o 
  -8   5   4     2121.00     2057.13     31.50 o 
  -7   5   4     9666.83     9746.68    121.26 o 
  -6   5   4      273.74      281.16     11.93 o 
  -5   5   4    16940.98    18104.78    257.68 o 
  -4   5   4     3469.98     3501.48    115.90 o 
  -3   5   4    14129.42    14412.18    146.56 o 
  -2   5   4       10.09        7.18      3.41 o 
  -1   5   4     4058.74     3902.46     39.63 o 
   0   5   4    11226.06    11559.61    124.69 o 
   1   5   4      302.87      314.99      8.40 o 
   2   5   4      361.10      419.80     10.84 o 
   3   5   4      301.10      366.16     12.30 o 
   4   5   4     6268.78     7194.21     78.90 o 
   5   5   4     5274.35     5312.80     71.81 o 
   6   5   4     2597.47     2717.37     46.42 o 
   7   5   4       18.72       11.10      6.41 o 
   8   5   4      424.28      383.52     23.72 o 
   9   5   4       57.62       45.86     16.99 o 
  10   5   4       29.62       14.25     16.23 o 
  11   5   4       91.91       51.45     22.29 o 
  12   5   4       80.50       55.20     21.38 o 
  13   5   4        0.90      -20.92     20.92 o 
  14   5   4       36.07       -7.32     23.27 o 
  15   5   4     1261.50     1422.66     71.02 o 
 -16   6   4        4.17      -24.79     24.79 o 
 -15   6   4      903.31      984.61     46.18 o 
 -14   6   4      391.96      397.11     40.38 o 
 -13   6   4     1299.35     1315.78     82.45 o 
 -12   6   4      325.74      401.41     29.97 o 
 -11   6   4      130.40      160.57     12.87 o 
 -10   6   4     1809.24     1777.09     30.89 o 
  -9   6   4      119.19      123.41     17.95 o 
  -8   6   4      308.52      336.96     14.82 o 
  -7   6   4      450.42      447.86     15.70 o 
  -6   6   4      144.55      190.21     11.16 o 
  -5   6   4      497.17      565.60     15.57 o 
  -4   6   4      289.77      290.96     16.44 o 
  -3   6   4      315.32      321.42     14.51 o 
  -2   6   4        9.45        4.48      3.61 o 
  -1   6   4       39.40       48.53      5.49 o 
   0   6   4     1084.26     1127.76     21.34 o 
   1   6   4       24.73        8.06      5.37 o 
   2   6   4      740.40      718.89     18.48 o 
   3   6   4      286.37      301.23     10.69 o 
   4   6   4     1202.94     1062.52     20.70 o 
   5   6   4     2626.52     2488.57     34.14 o 
   6   6   4     2568.76     2558.17     37.08 o 
   7   6   4     7674.93     7830.88     87.83 o 
   8   6   4      879.19      983.41     34.93 o 
   9   6   4      264.20      242.94     23.60 o 
  10   6   4       95.44      100.92     20.15 o 
  11   6   4     1034.81     1121.41     63.07 o 
  12   6   4      669.14      681.01     36.57 o 
  13   6   4     1212.29     1173.01     47.09 o 
  14   6   4      131.45       59.95     25.20 o 
  15   6   4       15.86       25.56     27.61 o 
 -16   7   4      193.45      234.34     33.73 o 
 -15   7   4       34.88       19.41     27.92 o 
 -14   7   4      101.76       74.16     47.57 o 
 -13   7   4       10.92        2.53     19.79 o 
 -12   7   4      949.79      936.73     38.76 o 
 -11   7   4      339.67      354.25     16.71 o 
 -10   7   4      144.16      143.26     14.81 o 
  -9   7   4       83.06       73.89     11.45 o 
  -8   7   4     2597.80     2565.43     52.51 o 
  -7   7   4     1386.36     1438.34     29.47 o 
  -6   7   4     3596.39     3528.39     63.42 o 
  -5   7   4       70.45       52.36      8.21 o 
  -4   7   4     2248.95     2228.44     35.68 o 
  -3   7   4      258.23      310.17      8.96 o 
  -2   7   4     2669.22     3004.25     69.99 o 
  -1   7   4     4666.43     4946.72     70.75 o 
   0   7   4     1361.67     1165.21     22.89 o 
   1   7   4      188.42      164.88     17.46 o 
   2   7   4       24.44        1.28      4.51 o 
   3   7   4     1088.77     1018.43     17.02 o 
   4   7   4     4605.40     4403.77    170.97 o 
   5   7   4     1292.89     1410.46     26.49 o 
   6   7   4      354.23      291.24     12.05 o 
   7   7   4      105.18       91.09     12.04 o 
   8   7   4      386.61      387.15     25.40 o 
   9   7   4       34.29       47.79     16.67 o 
  10   7   4      100.31       52.84     18.22 o 
  11   7   4     1624.41     1510.90     49.74 o 
  12   7   4       33.49       22.48     22.26 o 
  13   7   4       40.41       39.45     24.22 o 
  14   7   4      273.63      315.49     35.19 o 
 -15   8   4       71.08       65.05     40.60 o 
 -14   8   4      718.38      764.10     39.53 o 
 -13   8   4       93.13       91.03     29.39 o 
 -12   8   4     1209.94     1109.34     45.42 o 
 -11   8   4       37.35        8.10     10.67 o 
 -10   8   4      172.36      155.43     13.04 o 
  -9   8   4      175.79      228.09     15.53 o 
  -8   8   4      140.65      129.46     12.39 o 
  -7   8   4      102.12      102.16     11.14 o 
  -6   8   4      169.69      155.96     12.03 o 
  -5   8   4       89.17       73.60      9.39 o 
  -4   8   4       86.67      100.02     10.05 o 
  -3   8   4       93.12       77.99      6.00 o 
  -2   8   4      184.51      204.92      7.94 o 
  -1   8   4      737.71      816.31     14.31 o 
   0   8   4     5684.52     5953.16     79.09 o 
   1   8   4     5856.41     6217.92     82.05 o 
   2   8   4      622.56      603.96     17.46 o 
   3   8   4        7.01       -8.63     10.35 o 
   4   8   4     5048.03     5045.26    146.50 o 
   5   8   4       36.56       16.87     14.49 o 
   6   8   4     4501.93     4323.05     78.42 o 
   7   8   4      426.38      451.01     15.96 o 
   8   8   4     2137.21     2191.20     54.79 o 
   9   8   4      380.89      371.74     26.51 o 
  10   8   4      270.50      273.26     54.13 o 
  11   8   4      119.02      154.54     25.24 o 
  12   8   4      324.13      405.02     33.26 o 
  13   8   4       69.70       45.86     25.66 o 
  14   8   4       19.76      -24.86     24.86 o 
 -15   9   4      101.78       97.97     28.49 o 
 -14   9   4       41.32       44.36     25.25 o 
 -13   9   4      605.58      649.02     51.72 o 
 -12   9   4       28.57       13.68     19.75 o 
 -11   9   4     1597.56     1557.56     31.38 o 
 -10   9   4       38.94       22.51     14.38 o 
  -9   9   4       66.54       37.56     12.98 o 
  -8   9   4       15.36       24.11     10.30 o 
  -7   9   4     7190.97     7345.96     98.36 o 
  -6   9   4      177.71      198.89     13.59 o 
  -5   9   4     1430.21     1361.16     35.01 o 
  -4   9   4     3383.72     3740.77     60.16 o 
  -3   9   4     5096.56     5022.72     69.46 o 
  -2   9   4       59.22       39.65      5.94 o 
  -1   9   4     9710.33     9578.36    101.72 o 
   0   9   4       19.47        8.38      6.43 o 
   1   9   4      934.92      843.91     21.29 o 
   2   9   4      455.17      477.64     16.67 o 
   3   9   4     4493.24     4686.73     66.40 o 
   4   9   4      454.60      429.50     17.25 o 
   5   9   4       50.16       36.55     10.21 o 
   6   9   4       47.29       23.50     12.68 o 
   7   9   4      200.69      228.81     16.63 o 
   8   9   4      351.20      389.82     31.31 o 
   9   9   4      355.56      307.99     26.61 o 
  10   9   4      235.10      203.15     26.33 o 
  11   9   4        7.97       11.89     19.14 o 
  12   9   4       18.54       38.10     21.59 o 
  13   9   4        0.80      -23.43     23.43 o 
 -14  10   4      403.98      367.91     35.46 o 
 -13  10   4      497.23      554.84     34.76 o 
 -12  10   4       62.81       51.74     21.90 o 
 -11  10   4      529.77      557.37     20.91 o 
 -10  10   4       90.65       77.42     22.16 o 
  -9  10   4      122.82      120.76     19.10 o 
  -8  10   4     3310.83     3143.82     72.22 o 
  -7  10   4     3248.68     3065.15     50.90 o 
  -6  10   4     1358.60     1354.48     29.68 o 
  -5  10   4      539.42      470.09     18.54 o 
  -4  10   4      408.90      394.64     16.93 o 
  -3  10   4       54.03       54.58     10.53 o 
  -2  10   4     2117.13     2242.03     44.71 o 
  -1  10   4      142.09      143.14     10.32 o 
   0  10   4     1177.45     1151.68     24.66 o 
   1  10   4       71.80       42.10     10.32 o 
   2  10   4     1688.78     1660.15     34.36 o 
   3  10   4      158.10      162.73     13.66 o 
   4  10   4     2070.66     2206.65     40.21 o 
   5  10   4     2540.75     2406.95     42.68 o 
   6  10   4        6.16        4.46     10.24 o 
   7  10   4     2090.65     2074.02     57.39 o 
   8  10   4     1487.69     1467.49     45.59 o 
   9  10   4      319.24      269.57     27.26 o 
  10  10   4      262.10      253.52     27.09 o 
  11  10   4      655.41      665.32     39.89 o 
  12  10   4        6.25      -20.42     20.61 o 
  13  10   4      484.01      512.59     40.06 o 
 -14  11   4        2.42       40.98     29.33 o 
 -13  11   4       83.07       54.79     24.17 o 
 -12  11   4       55.03       39.21     42.25 o 
 -11  11   4        0.44      -13.33     13.33 o 
 -10  11   4      174.21      198.59     23.75 o 
  -9  11   4       53.90       44.13     12.79 o 
  -8  11   4      603.46      562.83     36.52 o 
  -7  11   4       72.57       49.63     11.04 o 
  -6  11   4      977.62     1024.42     26.84 o 
  -5  11   4        2.30       -2.37      9.87 o 
  -4  11   4     2176.67     2170.37     67.64 o 
  -3  11   4     1129.86     1213.09     28.24 o 
  -2  11   4     3469.28     3416.25     54.11 o 
  -1  11   4      306.04      275.93     15.77 o 
   0  11   4     3343.90     3223.95     52.65 o 
   1  11   4      445.33      431.45     18.02 o 
   2  11   4     1333.35     1292.11     29.70 o 
   3  11   4        3.86        1.67     12.81 o 
   4  11   4     1499.30     1457.91     32.56 o 
   5  11   4       11.08       11.78     10.48 o 
   6  11   4      720.32      709.63     23.31 o 
   7  11   4        2.75       -1.08     11.31 o 
   8  11   4       37.00       11.07     19.92 o 
   9  11   4        0.08       -2.68     19.49 o 
  10  11   4        0.21      -19.73     19.73 o 
  11  11   4        1.12       -9.74     21.34 o 
  12  11   4       37.12       25.38     23.13 o 
 -13  12   4      211.21      192.86     45.65 o 
 -12  12   4      681.75      721.73     37.80 o 
 -11  12   4      213.92      220.86     35.44 o 
 -10  12   4      234.32      274.03     26.86 o 
  -9  12   4     1714.92     1734.78     57.40 o 
  -8  12   4        4.72        7.01     12.64 o 
  -7  12   4       46.15       32.65     11.65 o 
  -6  12   4      170.52      172.08     23.53 o 
  -5  12   4        8.88       -3.76     10.14 o 
  -4  12   4       24.13       23.91     10.93 o 
  -3  12   4      877.05      777.84     23.53 o 
  -2  12   4     1604.48     1692.94     35.00 o 
  -1  12   4       12.79       10.02     10.63 o 
   0  12   4      507.90      493.12     20.39 o 
   1  12   4     1573.45     1569.69     34.01 o 
   2  12   4       63.86       59.97     12.08 o 
   3  12   4       59.28        5.90     11.30 o 
   4  12   4      450.40      408.52     29.38 o 
   5  12   4      208.29      167.06     16.05 o 
   6  12   4      206.08      205.08     21.49 o 
   7  12   4      603.55      611.04     29.72 o 
   8  12   4     1411.87     1341.40     44.63 o 
   9  12   4      660.66      621.11     34.00 o 
  10  12   4      504.87      585.48     34.64 o 
  11  12   4       34.46       38.50     51.68 o 
 -12  13   4        2.23       -3.30     24.97 o 
 -11  13   4       76.19       76.47     16.74 o 
 -10  13   4        1.94       -5.60     14.18 o 
  -9  13   4      659.54      613.48     24.74 o 
  -8  13   4        9.96       -7.28     13.20 o 
  -7  13   4     3016.24     3202.49     80.78 o 
  -6  13   4       19.45       16.38     11.91 o 
  -5  13   4     1422.44     1402.93     32.93 o 
  -4  13   4      293.83      265.64     17.21 o 
  -3  13   4     2448.14     2543.96     51.15 o 
  -2  13   4       21.30       11.03     15.91 o 
  -1  13   4     1332.74     1330.98     32.43 o 
   0  13   4      586.94      596.01     22.31 o 
   1  13   4      261.63      276.05     19.57 o 
   2  13   4      222.94      235.67     17.26 o 
   3  13   4     1164.18     1215.99     31.66 o 
   4  13   4        2.75        6.10     16.07 o 
   5  13   4       81.08       97.03     15.01 o 
   6  13   4      255.79      282.51     39.43 o 
   7  13   4        7.03       -2.22     16.77 o 
   8  13   4      105.04      132.03     33.32 o 
   9  13   4        4.59      -12.41     20.97 o 
  10  13   4       62.36       72.22     23.80 o 
  11  13   4        1.17      -14.19     23.87 o 
 -11  14   4       87.10       90.72     23.59 o 
 -10  14   4      455.96      481.04     24.67 o 
  -9  14   4      285.02      332.84     42.87 o 
  -8  14   4     1676.90     1866.31     41.99 o 
  -7  14   4       20.85       22.59     25.60 o 
  -6  14   4      264.72      244.82     19.09 o 
  -5  14   4       83.28       60.47     13.72 o 
  -4  14   4      114.46       89.69     14.94 o 
  -3  14   4      155.52      162.18     15.49 o 
  -2  14   4       16.30       17.85     11.85 o 
  -1  14   4        1.22        7.16     14.38 o 
   0  14   4     2109.36     2087.50     42.61 o 
   1  14   4       93.83       51.88     13.90 o 
   2  14   4      376.12      363.91     21.37 o 
   3  14   4      481.81      501.62     22.33 o 
   4  14   4      255.29      309.68     21.19 o 
   5  14   4      342.13      347.56     39.59 o 
   6  14   4      292.81      319.60     26.32 o 
   7  14   4        8.86       12.59     28.18 o 
   8  14   4      143.55      114.16     30.82 o 
   9  14   4     1292.15     1263.53     48.84 o 
  10  14   4      266.68      271.97     37.79 o 
 -10  15   4      361.39      382.27     38.68 o 
  -9  15   4       36.01       -1.11     34.14 o 
  -8  15   4      218.62      227.05     20.97 o 
  -7  15   4       16.93       45.16     15.77 o 
  -6  15   4      846.64      854.00     28.62 o 
  -5  15   4      134.45      140.22     17.13 o 
  -4  15   4      458.49      524.20     23.05 o 
  -3  15   4        2.42       -0.55     12.88 o 
  -2  15   4     1388.20     1345.58     42.91 o 
  -1  15   4      232.86      240.67     24.24 o 
   0  15   4     1784.36     1839.24     41.13 o 
   1  15   4       22.28       30.40     18.01 o 
   2  15   4     1211.36     1178.60     37.86 o 
   3  15   4        4.05       -8.54     13.92 o 
   4  15   4       13.87      -14.10     14.10 o 
   5  15   4       14.90       14.91     14.98 o 
   6  15   4      605.69      602.11     26.06 o 
   7  15   4       15.63       15.98     20.60 o 
   8  15   4      246.80      314.97     45.38 o 
   9  15   4       19.52      -13.15     30.42 o 
  -9  16   4      596.06      592.55     50.11 o 
  -8  16   4       30.68       34.06     17.07 o 
  -7  16   4      321.21      373.11     36.32 o 
  -6  16   4      192.68      195.76     20.09 o 
  -5  16   4       27.97       22.10     17.99 o 
  -4  16   4        0.15      -13.42     13.42 o 
  -3  16   4       35.69       20.67     15.11 o 
  -2  16   4        3.14      -15.99     15.99 o 
  -1  16   4        0.26        9.83     18.46 o 
   0  16   4        2.81       -4.60     13.32 o 
   1  16   4      404.72      449.10     24.03 o 
   2  16   4      272.24      281.02     22.95 o 
   3  16   4       29.61       62.33     17.34 o 
   4  16   4      320.17      342.09     26.98 o 
   5  16   4      134.22      111.66     18.77 o 
   6  16   4      150.44      142.49     20.02 o 
   7  16   4      469.20      467.37     46.63 o 
  -7  17   4       64.72       30.78     21.66 o 
  -6  17   4       42.89       59.60     18.20 o 
  -5  17   4      452.78      461.23     25.07 o 
  -4  17   4        0.65       -5.45     15.54 o 
  -3  17   4      196.93      201.76     25.01 o 
  -2  17   4       60.42       22.80     21.02 o 
  -1  17   4      729.29      720.03     34.23 o 
   0  17   4      145.81      144.90     45.29 o 
   1  17   4     1236.47     1202.65     36.93 o 
   2  17   4        2.94       -8.74     15.89 o 
   3  17   4      188.12      146.39     21.05 o 
   4  17   4      421.43      418.65     27.66 o 
   5  17   4        4.51       -6.20     17.43 o 
  -4  18   4       38.73       54.99     24.57 o 
  -3  18   4       20.46       22.68     21.86 o 
  -2  18   4       40.63       28.76     34.03 o 
  -1  18   4       51.40       56.46     26.26 o 
   0  18   4      166.06      158.65     34.08 o 
   1  18   4        6.87       10.43     18.33 o 
   2  18   4      401.09      458.07     28.50 o 
   3  18   4        8.71      -17.35     17.35 o 
 -17   0   5      807.56      853.00     61.64 o 
 -15   0   5      918.32      898.65     56.19 o 
 -13   0   5      678.37      665.59     45.11 o 
 -11   0   5     1980.03     1916.12     61.73 o 
  -9   0   5      993.69     1040.26     29.16 o 
  -7   0   5      308.94      147.17     44.08 o 
  -3   0   5     1973.66     2185.18     30.21 o 
  -1   0   5     2163.94     2195.77     29.31 o 
   1   0   5     1146.58     1110.89     17.74 o 
   3   0   5     2767.65     2958.65     73.16 o 
   5   0   5     2707.79     2653.51     72.45 o 
   7   0   5      357.19      313.90     28.59 o 
   9   0   5      878.91     1120.27     52.70 o 
  11   0   5     1298.08     1376.55     63.60 o 
  15   0   5     1226.90     1309.74     72.09 o 
 -17   1   5        5.26       27.90     30.73 o 
 -16   1   5        1.65       -9.31     32.83 o 
 -15   1   5        0.41      -20.27     20.31 o 
 -14   1   5       14.06      -17.69     17.69 o 
 -13   1   5      172.61      120.36     21.80 o 
 -12   1   5      707.85      700.97     19.40 o 
 -11   1   5      569.38      578.85     17.01 o 
 -10   1   5      797.55      786.88     18.57 o 
  -9   1   5     3258.02     3166.09     42.08 o 
  -8   1   5     1212.09     1255.55     21.66 o 
  -7   1   5       93.51       94.33      8.67 o 
  -6   1   5      363.90      300.33     10.76 o 
  -5   1   5     7063.56     7128.18     87.77 o 
  -4   1   5     2106.16     1905.92     27.79 o 
  -3   1   5     4766.99     5022.33     53.89 o 
  -2   1   5     8303.78     8776.73     90.31 o 
  -1   1   5     7917.00     8349.21     76.88 o 
   0   1   5       90.43       81.16      5.93 o 
   1   1   5    23548.02    25810.46    210.23 o 
   2   1   5     4899.25     4953.49     47.49 o 
   3   1   5       12.89       11.53      3.38 o 
   4   1   5     3797.47     3817.70     70.70 o 
   5   1   5     2712.71     3313.08     61.05 o 
   6   1   5       56.13       64.88     12.13 o 
   7   1   5     2569.63     2561.25     54.18 o 
   8   1   5     1861.74     1915.32     47.02 o 
   9   1   5      504.53      563.97     28.16 o 
  10   1   5       37.14       40.04     17.43 o 
  11   1   5       49.09       52.79     19.04 o 
  12   1   5       26.09        4.31     19.20 o 
  13   1   5      497.51      480.08     34.39 o 
  14   1   5      219.55      218.28     28.92 o 
  15   1   5      287.36      296.83     33.67 o 
 -17   2   5       13.84        5.03     25.56 o 
 -16   2   5     1249.70     1233.71     48.18 o 
 -15   2   5       28.27       31.05     20.65 o 
 -14   2   5      874.56      873.04     37.49 o 
 -13   2   5     1058.81     1038.50     38.65 o 
 -12   2   5      458.74      426.46     18.46 o 
 -11   2   5      372.94      356.18     14.68 o 
 -10   2   5     6047.49     5937.61     70.99 o 
  -9   2   5     1268.94     1316.64     33.28 o 
  -8   2   5       98.95       96.79      8.69 o 
  -7   2   5     1085.44     1006.91     18.36 o 
  -6   2   5      855.96     1231.25     30.25 o 
  -5   2   5      599.04      617.35     14.07 o 
  -4   2   5     5166.85     4907.57     61.96 o 
  -3   2   5      353.36      354.29      7.81 o 
  -2   2   5      105.36      127.44      5.40 o 
  -1   2   5      328.31      328.91      7.15 o 
   0   2   5     5250.36     5305.72     57.12 o 
   1   2   5    15648.30    16676.66    137.38 o 
   2   2   5     4935.20     5108.02     49.18 o 
   3   2   5       10.89        8.91      3.14 o 
   4   2   5       41.67       12.07      4.03 o 
   5   2   5     2401.49     2443.97     35.65 o 
   6   2   5     1844.37     1942.12     44.75 o 
   7   2   5      290.38      295.58     19.36 o 
   8   2   5     1235.74     1089.59     34.92 o 
   9   2   5       15.45       11.59     14.52 o 
  10   2   5     2457.53     2493.70     59.94 o 
  11   2   5       24.00       40.48     18.72 o 
  12   2   5     1708.94     1580.19     50.43 o 
  13   2   5        3.26        4.61     19.42 o 
  14   2   5       46.64       37.59     23.59 o 
  15   2   5        0.73       -9.23     24.82 o 
 -17   3   5       35.57        6.65     25.46 o 
 -16   3   5       42.83      -21.63     21.63 o 
 -15   3   5       74.81       47.58     22.01 o 
 -14   3   5      413.38      435.29     30.10 o 
 -13   3   5      108.74       86.44     28.90 o 
 -12   3   5      707.19      660.88     23.10 o 
 -11   3   5       64.47       54.83     12.75 o 
 -10   3   5     1973.47     2091.44     33.14 o 
  -9   3   5     2400.81     2401.52     37.91 o 
  -8   3   5      891.63      922.37     18.56 o 
  -7   3   5        6.40       16.07      6.02 o 
  -6   3   5     1782.11     1952.45     50.87 o 
  -5   3   5     5249.34     5797.97     88.95 o 
  -4   3   5     3794.36     3928.02     51.55 o 
  -3   3   5     8600.01     8709.24    105.70 o 
  -2   3   5     1994.64     2015.81     21.97 o 
  -1   3   5     3575.61     3827.82     38.20 o 
   0   3   5    10592.43    11028.68    112.76 o 
   1   3   5    19465.45    18685.58    383.76 o 
   2   3   5      123.22      247.59      8.70 o 
   3   3   5      791.85      670.05     29.57 o 
   4   3   5       10.84       30.17      4.36 o 
   5   3   5       11.05       11.10      4.65 o 
   6   3   5     3057.71     3174.16     39.25 o 
   7   3   5       30.02       16.13     11.68 o 
   8   3   5      698.91      627.40     27.20 o 
   9   3   5      613.10      670.67     29.69 o 
  10   3   5        1.82      -15.56     15.58 o 
  11   3   5       88.65       95.35     20.46 o 
  12   3   5      116.54      100.60     23.40 o 
  13   3   5        0.17        4.58     19.73 o 
  14   3   5       29.27        0.65     23.24 o 
  15   3   5        0.29       -1.96     26.05 o 
 -17   4   5      400.58      423.17     41.40 o 
 -16   4   5        0.75        6.53     24.20 o 
 -15   4   5      643.21      619.38     37.56 o 
 -14   4   5        7.26       23.93     20.07 o 
 -13   4   5     2505.30     2495.21     62.66 o 
 -12   4   5      288.09      292.52     18.28 o 
 -11   4   5     6481.24     6502.96     78.85 o 
 -10   4   5      241.77      256.94     13.38 o 
  -9   4   5     3570.52     3663.21     48.26 o 
  -8   4   5     1685.87     1558.10     26.01 o 
  -7   4   5       25.00       49.84     17.69 o 
  -6   4   5     3834.91     4209.44     88.12 o 
  -5   4   5     2423.91     2414.68     36.20 o 
  -4   4   5     1960.43     2193.18     32.61 o 
  -3   4   5      123.29       82.22      5.08 o 
  -2   4   5     3704.29     3941.02     39.55 o 
  -1   4   5      163.41      193.30      7.28 o 
   0   4   5        1.43       -3.02      3.02 o 
   1   4   5     2229.15     2321.83     59.31 o 
   2   4   5        1.28        1.32      3.55 o 
   3   4   5      791.42      694.51     11.51 o 
   4   4   5      198.73      367.86      9.45 o 
   5   4   5     1440.64     1362.70     20.69 o 
   6   4   5       59.69       62.38      7.42 o 
   7   4   5     1482.65     1672.12     42.87 o 
   8   4   5      210.43      215.92     48.06 o 
   9   4   5      929.41     1019.63     36.14 o 
  10   4   5      320.45      312.76     26.15 o 
  11   4   5     1408.43     1420.55     46.54 o 
  12   4   5      144.31       99.03     24.12 o 
  13   4   5      308.13      350.45     31.87 o 
  14   4   5        9.20        1.92     23.53 o 
  15   4   5      412.28      460.63     47.43 o 
 -16   5   5       33.89       70.28     32.34 o 
 -15   5   5        0.73       -9.37     22.11 o 
 -14   5   5        0.21       -5.49     20.22 o 
 -13   5   5       34.41       34.79     20.02 o 
 -12   5   5        1.16       -3.93      9.82 o 
 -11   5   5      208.90      177.93     21.74 o 
 -10   5   5       70.44       64.42     11.10 o 
  -9   5   5        4.04        8.51      7.88 o 
  -8   5   5     2318.39     2381.47     39.60 o 
  -7   5   5      220.15      203.33     12.21 o 
  -5   5   5     3125.56     3144.14     45.02 o 
  -4   5   5    13719.79    14744.41    174.34 o 
  -3   5   5       22.06       14.24      3.96 o 
  -2   5   5     4774.00     4937.34     49.00 o 
  -1   5   5     5721.45     5939.11     64.87 o 
   0   5   5       81.28      183.53      6.39 o 
   1   5   5      152.06      156.75      7.00 o 
   2   5   5     3676.82     3229.05     81.83 o 
   3   5   5     2796.67     2864.80     34.92 o 
   4   5   5     4632.00     4377.43     45.44 o 
   5   5   5      302.24      258.20      8.99 o 
   6   5   5      244.25      264.31     10.40 o 
   7   5   5      916.60      962.33     31.94 o 
   8   5   5      666.30      607.90     28.69 o 
   9   5   5      267.58      318.40     25.40 o 
  10   5   5      237.50      230.37     24.10 o 
  11   5   5      309.70      312.29     28.23 o 
  12   5   5       12.66      -18.98     19.08 o 
  13   5   5       87.43       92.85     23.66 o 
  14   5   5       68.72       60.02     25.01 o 
  15   5   5       18.82       21.41     27.27 o 
 -16   6   5      382.80      418.92     38.12 o 
 -15   6   5       40.28       11.29     23.75 o 
 -14   6   5      178.64      159.13     26.56 o 
 -13   6   5      629.42      640.05     34.43 o 
 -12   6   5     3935.92     3984.43     73.07 o 
 -11   6   5     1396.04     1471.02     28.79 o 
 -10   6   5      403.63      397.64     15.67 o 
  -9   6   5       17.67       13.88      8.44 o 
  -8   6   5      240.67      197.36     17.48 o 
  -7   6   5     2566.27     2565.91     43.17 o 
  -5   6   5       28.52       11.37      5.62 o 
  -4   6   5      700.46      750.96     17.39 o 
  -3   6   5      420.96      530.64     11.32 o 
  -2   6   5        7.81       -1.59      3.80 o 
  -1   6   5     1730.06     1944.67     26.56 o 
   0   6   5     6731.27     7635.93     73.27 o 
   1   6   5        4.83        5.83      4.35 o 
   2   6   5     3664.55     4004.11     71.67 o 
   3   6   5        1.56       -4.21      4.21 o 
   4   6   5     3958.39     3889.72     59.81 o 
   5   6   5      182.32       93.34      7.32 o 
   6   6   5      419.33      420.48     11.65 o 
   7   6   5     1234.32     1196.36     37.26 o 
   8   6   5      204.16      234.69     22.11 o 
   9   6   5      103.32      123.94     20.67 o 
  10   6   5     2209.48     2212.63     58.41 o 
  11   6   5      112.40      118.45     23.21 o 
  12   6   5      251.43      175.55     26.12 o 
  13   6   5       53.32       36.86     30.64 o 
  14   6   5      553.51      554.13     37.74 o 
 -16   7   5      118.46       77.63     40.02 o 
 -15   7   5       14.38      -23.51     23.51 o 
 -14   7   5       10.07      -16.89     20.51 o 
 -13   7   5       26.68       40.58     21.04 o 
 -12   7   5        0.73       -9.99     10.75 o 
 -11   7   5      222.24      250.07     25.86 o 
 -10   7   5      334.01      302.51     15.06 o 
  -9   7   5      346.97      345.83     16.12 o 
  -8   7   5       56.79       41.71      9.79 o 
  -7   7   5      623.51      573.05     17.58 o 
  -6   7   5      101.03       57.76      8.89 o 
  -4   7   5     4277.70     4190.96    129.88 o 
  -3   7   5     5099.69     4322.24    114.86 o 
  -2   7   5       15.57       18.29      4.48 o 
  -1   7   5      147.84      125.92      9.43 o 
   0   7   5     2675.20     2859.52     38.65 o 
   1   7   5     3712.18     3658.32     43.57 o 
   2   7   5     1461.11     1473.08     22.04 o 
   3   7   5     7094.02     6796.79    105.46 o 
   4   7   5        1.68       -1.28      5.57 o 
   5   7   5      300.24      318.54     10.68 o 
   6   7   5      174.20      166.86     14.56 o 
   7   7   5       59.08       43.40     16.06 o 
   8   7   5       29.59       37.72     16.17 o 
   9   7   5      128.65      126.67     21.62 o 
  10   7   5        6.31        0.24     17.38 o 
  11   7   5       48.05       17.53     19.42 o 
  12   7   5        2.10      -20.74     20.74 o 
  13   7   5      115.04      102.14     26.40 o 
  14   7   5       14.88        0.07     25.13 o 
 -15   8   5     1115.46     1112.31     46.91 o 
 -14   8   5      186.62      185.38     28.34 o 
 -13   8   5     1210.04     1286.58     46.27 o 
 -12   8   5      361.28      370.85     19.48 o 
 -11   8   5     1114.51     1127.68     27.11 o 
 -10   8   5      725.93      701.84     29.75 o 
  -9   8   5       11.29       14.71      9.82 o 
  -8   8   5       18.48        7.18      9.33 o 
  -7   8   5     1947.28     1831.02     34.02 o 
  -6   8   5      181.87      139.90     17.33 o 
  -5   8   5     5336.72     5063.52     92.60 o 
  -4   8   5       11.47       -1.74      6.54 o 
  -3   8   5       54.92       74.24      7.41 o 
  -1   8   5       32.70       37.99      6.58 o 
   0   8   5      218.68      244.89     10.25 o 
   1   8   5        1.35       -6.93      6.93 o 
   2   8   5        0.23       -0.96      5.31 o 
   3   8   5     1743.96     1748.79     32.19 o 
   4   8   5     2052.19     2123.03     74.69 o 
   5   8   5      918.11      825.14     21.13 o 
   6   8   5       86.52       80.59     10.20 o 
   7   8   5     1636.97     1595.79     44.89 o 
   8   8   5      725.32      666.96     35.28 o 
   9   8   5      769.34      805.72     72.89 o 
  10   8   5      712.18      687.64     33.56 o 
  11   8   5      963.10      995.82     41.32 o 
  12   8   5        3.59      -21.60     21.60 o 
  13   8   5      583.51      559.58     35.97 o 
  14   8   5        1.82       26.37     26.81 o 
 -15   9   5        0.41       43.70     47.39 o 
 -14   9   5       59.19       36.63     24.98 o 
 -13   9   5      109.03       94.89     24.56 o 
 -12   9   5       65.91       57.61     15.94 o 
 -11   9   5       17.08       16.01     13.82 o 
 -10   9   5      340.61      316.14     19.04 o 
  -9   9   5      132.36       92.70     12.68 o 
  -8   9   5       78.69       72.47     11.55 o 
  -7   9   5        1.40        1.95      8.55 o 
  -6   9   5      826.75      880.21     23.12 o 
  -5   9   5      167.05      222.77     17.79 o 
  -4   9   5     9373.53     9212.92    121.01 o 
  -3   9   5       25.98       15.07     13.60 o 
  -2   9   5     1899.25     1838.84     31.82 o 
  -1   9   5      562.35      596.24     15.02 o 
   0   9   5     2892.29     2959.49     39.56 o 
   1   9   5        9.18        7.56     11.11 o 
   2   9   5     6844.40     6739.07     89.69 o 
   3   9   5      287.20      287.89     14.51 o 
   4   9   5     3769.73     3800.39     56.84 o 
   5   9   5     2487.35     2217.40     73.16 o 
   6   9   5       37.13       57.15     12.42 o 
   7   9   5       59.64       51.77     16.91 o 
   8   9   5       49.38       50.21     21.30 o 
   9   9   5      142.18      117.12     22.41 o 
  10   9   5      182.41      189.13     28.85 o 
  11   9   5       90.45      116.28     23.64 o 
  12   9   5        3.43       56.98     24.19 o 
  13   9   5      121.97      134.17     28.22 o 
 -14  10   5      198.20      181.51     89.55 o 
 -13  10   5      495.18      567.33     35.01 o 
 -12  10   5     1797.73     1875.54     44.30 o 
 -11  10   5      459.95      461.78     19.61 o 
 -10  10   5      251.33      268.22     24.61 o 
  -9  10   5      308.08      359.23     18.37 o 
  -8  10   5       74.25       49.12     14.45 o 
  -7  10   5      455.70      413.68     22.11 o 
  -6  10   5      194.45      196.12     25.25 o 
  -5  10   5     1710.01     1517.24     31.39 o 
  -4  10   5      293.49      308.20     15.75 o 
  -3  10   5       38.87       44.90     10.28 o 
  -2  10   5     1031.52     1013.15     21.39 o 
  -1  10   5        0.24        4.54      9.34 o 
   0  10   5      607.82      666.92     16.83 o 
   1  10   5       64.17       34.88      9.99 o 
   2  10   5      580.81      564.25     19.53 o 
   3  10   5      511.55      530.34     18.94 o 
   4  10   5      349.00      325.76     21.85 o 
   5  10   5     1374.47     1207.40     28.65 o 
   6  10   5      158.24      152.08     18.26 o 
   7  10   5       60.11       51.91     21.30 o 
   8  10   5      263.21      276.08     24.88 o 
   9  10   5      664.20      633.44     32.34 o 
  10  10   5      442.87      473.97     32.05 o 
  11  10   5      324.46      396.38     31.89 o 
  12  10   5      165.84      194.68     29.43 o 
 -14  11   5       13.06        2.50     38.41 o 
 -13  11   5       53.44       52.66     24.55 o 
 -12  11   5       62.45       45.17     19.45 o 
 -11  11   5      165.56      170.98     41.48 o 
 -10  11   5      414.90      390.11     19.65 o 
  -9  11   5       13.06       -6.62     11.16 o 
  -8  11   5      132.67      115.47     25.95 o 
  -7  11   5      444.55      428.43     18.33 o 
  -6  11   5      677.69      678.58     21.68 o 
  -5  11   5     1237.80     1148.82     27.88 o 
  -4  11   5       21.67        0.08      9.76 o 
  -3  11   5     1010.33      987.68     25.18 o 
  -2  11   5      103.90       83.15     12.15 o 
  -1  11   5     1690.94     1731.27     35.35 o 
   0  11   5       28.18       26.03     14.54 o 
   1  11   5      614.95      591.41     23.19 o 
   2  11   5        1.63       -9.77      9.77 o 
   3  11   5     3581.77     3340.88     54.20 o 
   4  11   5       42.20       20.23     11.16 o 
   5  11   5        8.95        7.23     10.91 o 
   6  11   5      159.07      161.20     15.64 o 
   7  11   5      170.62      192.59     31.89 o 
   8  11   5       18.45       16.02     18.35 o 
   9  11   5      913.76      876.84     37.75 o 
  10  11   5       19.38       43.24     22.17 o 
  11  11   5       52.28       63.74     25.09 o 
  12  11   5       24.41       18.17     24.52 o 
 -13  12   5      271.99      268.97     49.58 o 
 -12  12   5       74.03       67.14     18.78 o 
 -11  12   5      753.18      771.53     27.62 o 
 -10  12   5      317.77      342.65     39.90 o 
  -9  12   5      473.82      457.98     23.81 o 
  -8  12   5      824.85      761.56     24.47 o 
  -7  12   5      111.42      114.48     14.64 o 
  -6  12   5       22.28       14.57     11.13 o 
  -5  12   5       29.20       -2.68     10.54 o 
  -4  12   5       24.29       11.94     12.10 o 
  -3  12   5      449.56      476.82     19.24 o 
  -2  12   5      408.15      351.76     17.21 o 
  -1  12   5      138.33      116.98     13.91 o 
   0  12   5      219.14      179.20     18.53 o 
   1  12   5      267.53      250.32     17.08 o 
   2  12   5       32.62       37.33     11.72 o 
   3  12   5       29.88       22.40     11.04 o 
   4  12   5      511.48      467.54     20.19 o 
   5  12   5       51.18       68.25     12.94 o 
   6  12   5      306.17      290.34     18.82 o 
   7  12   5       72.68       23.40     25.01 o 
   8  12   5      115.08      114.38     22.27 o 
   9  12   5     1563.08     1553.49     50.67 o 
  10  12   5     1086.12     1115.38     47.75 o 
  11  12   5      165.16      187.73     28.41 o 
 -12  13   5       19.09       83.70     40.02 o 
 -11  13   5      201.21      255.73     26.98 o 
 -10  13   5      281.44      345.86     22.59 o 
  -9  13   5      295.20      344.23     21.45 o 
  -8  13   5      552.18      549.66     25.40 o 
  -7  13   5      222.70      269.52     29.73 o 
  -6  13   5     1534.71     1459.98     34.51 o 
  -5  13   5       45.24       31.86     12.91 o 
  -4  13   5      582.08      619.88     35.79 o 
  -3  13   5      570.89      521.90     21.13 o 
  -2  13   5     2229.43     2227.74     53.45 o 
  -1  13   5       72.22       61.75     13.21 o 
   0  13   5      883.93      927.84     27.01 o 
   1  13   5      182.18      191.68     16.27 o 
   2  13   5     1318.54     1413.40     33.52 o 
   3  13   5      101.59       54.64     16.38 o 
   4  13   5      441.65      444.68     21.20 o 
   5  13   5      814.96      841.37     27.19 o 
   6  13   5      350.56      391.33     21.85 o 
   7  13   5       37.74      -18.22     24.83 o 
   8  13   5      123.61      171.92     25.03 o 
   9  13   5      263.55      319.73     31.36 o 
  10  13   5        3.18        7.34     31.35 o 
 -11  14   5      587.59      637.34     32.84 o 
 -10  14   5      139.01      148.19     23.24 o 
  -9  14   5     1011.23      952.48     30.58 o 
  -8  14   5      840.96      831.28     28.27 o 
  -7  14   5       14.50       22.15     13.33 o 
  -6  14   5       18.98       11.75     13.93 o 
  -5  14   5      605.62      630.87     23.97 o 
  -4  14   5       35.60       41.07     13.40 o 
  -3  14   5       47.09       73.95     14.75 o 
  -2  14   5      573.53      599.75     28.94 o 
  -1  14   5      187.60      155.40     15.88 o 
   0  14   5        0.09        3.75     12.09 o 
   1  14   5        0.04      -11.61     11.61 o 
   2  14   5       39.28       25.27     12.00 o 
   3  14   5      240.73      246.16     19.66 o 
   4  14   5       19.58      -11.11     13.45 o 
   5  14   5       95.94       74.42     16.30 o 
   6  14   5      155.83      176.03     18.27 o 
   7  14   5       81.08       67.80     31.18 o 
   8  14   5       94.26       87.83     23.24 o 
   9  14   5      381.18      431.81     36.27 o 
 -10  15   5      399.18      497.49     31.90 o 
  -9  15   5       77.70       92.94     22.13 o 
  -8  15   5      192.47      176.46     24.18 o 
  -7  15   5      140.38      149.49     18.18 o 
  -6  15   5      453.26      437.86     22.66 o 
  -5  15   5      748.48      765.81     27.15 o 
  -4  15   5      434.73      457.70     21.71 o 
  -3  15   5      363.98      341.17     20.61 o 
  -2  15   5       63.66       23.04     20.14 o 
  -1  15   5     1017.19     1029.53     37.85 o 
   0  15   5        6.64        4.39     13.37 o 
   1  15   5      888.96      845.85     27.95 o 
   2  15   5        1.10        8.92     14.09 o 
   3  15   5     1182.10     1150.54     33.14 o 
   4  15   5        3.39      -15.67     15.67 o 
   5  15   5      591.14      593.68     25.64 o 
   6  15   5       93.18       89.06     17.81 o 
   7  15   5      299.00      368.57     46.54 o 
   8  15   5      173.81      181.69     39.39 o 
  -9  16   5      268.33      376.80     32.39 o 
  -8  16   5      354.75      376.08     30.79 o 
  -7  16   5       65.92       41.23     21.31 o 
  -6  16   5      129.46      140.37     31.18 o 
  -5  16   5       10.72        4.88     15.22 o 
  -4  16   5       12.15       21.85     15.28 o 
  -3  16   5       76.02       95.45     19.87 o 
  -2  16   5        3.40       47.83     22.51 o 
  -1  16   5       52.09       26.31     17.96 o 
   0  16   5      191.23      164.50     33.93 o 
   1  16   5      140.34      107.68     24.52 o 
   2  16   5       15.62       22.17     16.52 o 
   3  16   5      193.54      225.28     21.35 o 
   4  16   5       38.06       32.73     16.78 o 
   5  16   5        1.53       16.42     16.52 o 
   6  16   5      178.31      178.69     26.70 o 
   7  16   5       68.75       28.76     33.59 o 
  -7  17   5       47.80       30.25     22.39 o 
  -6  17   5      163.86      189.19     26.87 o 
  -5  17   5        3.82      -19.31     19.31 o 
  -4  17   5      291.97      335.41     29.08 o 
  -3  17   5       31.66       27.35     26.40 o 
  -2  17   5      528.90      524.08     30.65 o 
  -1  17   5       17.32      -15.26     18.26 o 
   0  17   5      898.97      875.60     55.74 o 
   1  17   5        5.58      -13.55     17.14 o 
   2  17   5      558.11      648.83     28.82 o 
   3  17   5       23.48       22.57     18.41 o 
   4  17   5       87.25       48.24     21.88 o 
   5  17   5       13.94       27.43     25.90 o 
  -4  18   5       77.17       55.93     22.18 o 
  -3  18   5        1.44       -8.97     21.38 o 
  -2  18   5       76.96       44.17     21.51 o 
  -1  18   5       24.92       24.65     33.14 o 
   0  18   5        2.88       -5.38     23.40 o 
   1  18   5       44.34       25.15     19.33 o 
   2  18   5      107.44      124.03     28.90 o 
 -16   0   6     2011.57     1986.40     85.22 o 
 -14   0   6     4573.55     4767.56    137.66 o 
 -12   0   6       99.14      105.71     16.52 o 
 -10   0   6     9873.93     9807.24    153.85 o 
  -8   0   6     8076.44     8409.20    130.95 o 
  -6   0   6     7518.10     9210.71    709.09 o 
  -4   0   6     8963.74     8783.06    178.21 o 
  -2   0   6       66.13       50.20     13.76 o 
   0   0   6    19813.71    21101.88    553.12 o 
   2   0   6     2534.75     2570.79     47.52 o 
   4   0   6       27.02      200.63     19.38 o 
   6   0   6      109.76      103.98     20.01 o 
   8   0   6     2269.57     2255.90     74.68 o 
  10   0   6        7.02       35.55     22.24 o 
  12   0   6     3319.75     3495.79    113.98 o 
  14   0   6      286.80      358.03     48.95 o 
 -17   1   6       10.57      -24.22     24.22 o 
 -16   1   6      799.70      807.32     40.22 o 
 -15   1   6      457.76      450.45     32.49 o 
 -14   1   6      549.78      535.08     30.79 o 
 -13   1   6       38.03       21.96     16.81 o 
 -12   1   6      429.86      376.49     15.21 o 
 -11   1   6        5.32        0.13      8.54 o 
 -10   1   6       25.86       17.08      8.46 o 
  -9   1   6       46.42       25.95      8.10 o 
  -8   1   6      112.77      145.20     13.65 o 
  -6   1   6      521.54      458.83     19.79 o 
  -5   1   6     2963.03     3078.90     36.93 o 
  -4   1   6        4.82        7.99      4.28 o 
  -3   1   6     1577.17     1502.83     17.64 o 
  -2   1   6     3735.10     3970.60     44.39 o 
  -1   1   6     1507.95     1475.81     17.94 o 
   0   1   6     4930.98     4917.83     66.54 o 
   1   1   6    14372.83    15532.66    128.39 o 
   2   1   6     5267.49     5350.36     51.47 o 
   3   1   6     1193.52     1223.56     16.21 o 
   4   1   6     4697.23     4725.32     79.36 o 
   5   1   6     1605.63     1541.49     42.74 o 
   6   1   6     2822.54     2592.44     53.37 o 
   7   1   6     3282.07     3396.63     67.46 o 
   8   1   6      268.28      286.50     22.49 o 
   9   1   6      295.08      325.77     24.44 o 
  10   1   6       82.98       73.34     19.15 o 
  11   1   6      320.29      405.35     29.93 o 
  12   1   6      449.05      476.13     31.56 o 
  13   1   6      211.70      206.61     48.68 o 
  14   1   6        0.19       -5.75     22.84 o 
  15   1   6      112.32      131.57     30.47 o 
 -17   2   6      265.51      265.45     82.36 o 
 -16   2   6        9.76      -28.74     30.24 o 
 -15   2   6     1278.53     1475.47     87.27 o 
 -14   2   6       45.48        3.99     23.58 o 
 -13   2   6      869.90      832.86     34.67 o 
 -12   2   6     1332.16     1288.08     26.28 o 
 -11   2   6      241.99      232.16     13.34 o 
 -10   2   6       33.15       26.42      8.59 o 
  -9   2   6     7762.42     7792.45     88.23 o 
  -8   2   6      376.10      410.13     12.97 o 
  -6   2   6     1090.22     1433.93     21.98 o 
  -5   2   6       61.87       29.10      5.57 o 
  -4   2   6      145.56      147.33      6.96 o 
  -3   2   6     4182.20     4162.05     45.98 o 
  -2   2   6       38.12       21.47      3.41 o 
  -1   2   6      917.92      958.34     13.04 o 
   0   2   6      180.01      207.46     12.16 o 
   1   2   6        0.46       15.28      3.40 o 
   2   2   6      256.35      195.20      6.06 o 
   3   2   6     1224.48     1246.92     15.77 o 
   4   2   6       80.54       56.41      7.89 o 
   5   2   6       52.06        9.22      6.10 o 
   6   2   6        1.42      -12.84     14.69 o 
   7   2   6     1933.66     1906.22     45.57 o 
   8   2   6       30.24      -13.80     13.80 o 
   9   2   6      256.29      320.17     24.41 o 
  10   2   6      145.90      124.80     19.78 o 
  11   2   6       72.38       64.18     20.02 o 
  12   2   6      151.07      155.10     24.09 o 
  13   2   6     2195.72     2265.72     75.57 o 
  14   2   6       24.46       -9.67     21.84 o 
  15   2   6      925.81      921.35     46.07 o 
 -17   3   6        3.03       -4.73     26.20 o 
 -16   3   6      267.75      275.72     31.46 o 
 -15   3   6      537.21      536.15     38.95 o 
 -14   3   6      303.22      282.80     27.74 o 
 -13   3   6       93.61       62.31     19.77 o 
 -12   3   6        2.44        1.18      9.38 o 
 -11   3   6      221.68      256.14     14.13 o 
 -10   3   6      156.83      197.65     21.15 o 
  -9   3   6      145.70      206.24     11.63 o 
  -8   3   6       66.55       36.32      7.29 o 
  -7   3   6      415.17      569.23     19.25 o 
  -6   3   6     2033.14     1583.70     37.04 o 
  -5   3   6     2645.69     2686.05     51.03 o 
  -4   3   6       91.47       86.49      5.58 o 
  -3   3   6      354.73      408.18     12.35 o 
  -2   3   6     3649.06     3704.09     38.58 o 
  -1   3   6     2647.22     2525.98     27.35 o 
   0   3   6     8279.25     8285.30     77.71 o 
   1   3   6     3210.12     3286.73     38.48 o 
   2   3   6       20.58       16.69      3.73 o 
   3   3   6       21.36       14.81      4.27 o 
   4   3   6     3243.24     2925.04     31.74 o 
   5   3   6      373.91      339.71      8.95 o 
   6   3   6     6703.57     6855.01    115.35 o 
   7   3   6     2352.49     2406.38     53.59 o 
   8   3   6      500.30      484.74     25.01 o 
   9   3   6      203.02      215.16     25.99 o 
  10   3   6      822.35      844.44     34.77 o 
  11   3   6       48.72       42.07     18.63 o 
  12   3   6      778.43      818.38     37.26 o 
  13   3   6       42.22       23.05     22.80 o 
  14   3   6      115.99      158.28     46.94 o 
  15   3   6      164.96      171.81     31.72 o 
 -17   4   6       69.98       71.98     29.53 o 
 -16   4   6      575.14      531.91     36.39 o 
 -15   4   6        7.78       10.29     21.37 o 
 -14   4   6     1281.57     1371.98     46.42 o 
 -13   4   6      383.95      370.34     27.24 o 
 -12   4   6     1300.00     1238.44     26.46 o 
 -11   4   6      331.75      278.96     15.22 o 
 -10   4   6     5411.50     5425.74     67.20 o 
  -9   4   6       75.69       89.95     20.94 o 
  -8   4   6     4125.80     3907.59     57.68 o 
  -7   4   6     4343.70     4389.53     60.87 o 
  -6   4   6      544.26      461.23     14.37 o 
  -5   4   6      378.93      328.22     17.11 o 
  -4   4   6     4229.49     4304.22     48.75 o 
  -3   4   6      299.88      257.10      7.79 o 
  -2   4   6     4573.54     4356.32     43.58 o 
  -1   4   6        0.47       -0.11      3.51 o 
   0   4   6      600.71      441.38     11.92 o 
   1   4   6     1258.16     1051.13     31.27 o 
   2   4   6      112.92       82.29      6.31 o 
   3   4   6     1016.43     1034.29     22.68 o 
   4   4   6      440.37      414.24     10.32 o 
   5   4   6        0.49       -3.09      4.50 o 
   6   4   6      182.41      171.77     11.60 o 
   7   4   6      102.10      110.54     17.00 o 
   8   4   6     1741.85     1773.39     46.89 o 
   9   4   6       63.62       51.88     33.01 o 
  10   4   6       34.70       28.66     18.25 o 
  11   4   6        8.43      -14.58     17.59 o 
  12   4   6      510.67      497.74     44.04 o 
  13   4   6       28.03        7.17     31.31 o 
  14   4   6     1257.35     1483.70     53.91 o 
 -16   5   6      238.43      242.30     38.19 o 
 -15   5   6      429.75      430.75     35.16 o 
 -14   5   6      151.93      119.98     24.43 o 
 -13   5   6       18.07      -18.16     18.16 o 
 -12   5   6      116.05       68.34     12.19 o 
 -11   5   6      118.01      157.63     12.61 o 
 -10   5   6        7.01        2.43      8.86 o 
  -9   5   6      185.89      226.11     20.78 o 
  -8   5   6        9.83        6.75      8.16 o 
  -7   5   6     3662.42     3707.76    142.27 o 
  -6   5   6      108.65      100.02      9.08 o 
  -5   5   6       56.08      100.29      9.64 o 
  -4   5   6     7892.25     8838.56     93.40 o 
  -3   5   6     1204.84     1246.05     18.94 o 
  -2   5   6      251.57      259.79      7.33 o 
  -1   5   6    17581.79    19142.47    193.92 o 
   0   5   6     1756.16     1896.09     22.76 o 
   1   5   6     2557.01     2144.12     47.46 o 
   2   5   6      495.61      422.61     23.31 o 
   3   5   6       40.75       16.98      5.14 o 
   4   5   6       98.25       80.43      6.31 o 
   5   5   6     6276.66     6125.19     63.59 o 
   6   5   6     2275.05     2276.93     37.45 o 
   7   5   6     1612.86     1601.36     42.67 o 
   8   5   6       84.46       54.07     16.94 o 
   9   5   6       74.07       26.81     17.03 o 
  10   5   6      409.69      428.29     26.93 o 
  11   5   6      696.87      780.32     49.31 o 
  12   5   6       44.33       47.80     21.02 o 
  13   5   6      610.41      578.84     35.21 o 
  14   5   6        3.81      -19.85     22.39 o 
 -16   6   6       78.99       91.73     28.51 o 
 -15   6   6     1255.13     1402.40     51.54 o 
 -14   6   6      875.53      877.69     39.32 o 
 -13   6   6     1558.45     1632.81     50.68 o 
 -12   6   6     1059.03      997.85     24.62 o 
 -11   6   6      832.48      777.08     21.15 o 
 -10   6   6      839.77      858.25     21.49 o 
  -9   6   6     2358.49     2290.09     40.49 o 
  -8   6   6      124.47      116.28     17.31 o 
  -7   6   6     3624.14     3584.31     65.34 o 
  -6   6   6      369.85      502.88     20.62 o 
  -5   6   6     2065.70     1872.77     33.16 o 
  -4   6   6     4187.67     4459.41     51.30 o 
  -3   6   6     1768.81     1548.09     22.24 o 
  -2   6   6       29.26       37.19      4.78 o 
  -1   6   6     6072.24     6309.83     69.94 o 
   0   6   6        4.47        8.06      4.41 o 
   1   6   6        0.85       -4.51      4.51 o 
   2   6   6      208.44      204.00      8.53 o 
   3   6   6       11.04        0.26      4.57 o 
   4   6   6      301.36      318.61      9.83 o 
   5   6   6       13.42        2.86      6.89 o 
   6   6   6       28.70       38.75      8.43 o 
   7   6   6     2564.76     2681.71     46.90 o 
   8   6   6      924.52      905.35     54.76 o 
   9   6   6       24.99        1.40     19.16 o 
  10   6   6       59.79       56.75     47.79 o 
  11   6   6      884.62      953.54     39.41 o 
  12   6   6       13.94      -15.05     20.28 o 
  13   6   6      368.84      410.84     35.78 o 
  14   6   6      126.09      111.31     26.98 o 
 -16   7   6      254.88      330.11     89.33 o 
 -15   7   6       12.97       42.66     25.68 o 
 -14   7   6      136.98      146.53     35.42 o 
 -13   7   6      277.41      232.56     28.22 o 
 -12   7   6       45.27       48.65     11.87 o 
 -11   7   6      599.82      583.59     19.18 o 
 -10   7   6      144.93      154.60     12.91 o 
  -9   7   6        0.64        3.69      9.84 o 
  -8   7   6      519.82      465.70     26.30 o 
  -6   7   6      681.26      568.43     16.94 o 
  -5   7   6       78.79       56.05      8.31 o 
  -4   7   6       78.15      122.22      9.29 o 
  -3   7   6      708.42      723.55     14.35 o 
  -2   7   6     1918.06     1791.48     23.03 o 
  -1   7   6     1803.60     1796.66     30.35 o 
   0   7   6     7870.69     7416.41     81.74 o 
   1   7   6      222.34      235.91      9.21 o 
   2   7   6     3364.74     3473.46     52.68 o 
   3   7   6     1886.64     1641.77     54.67 o 
   4   7   6     3316.82     3098.63     87.18 o 
   5   7   6      789.69      684.52     14.67 o 
   6   7   6     2857.28     2748.97     45.88 o 
   7   7   6      144.47      135.87     32.87 o 
   8   7   6      179.99      164.13     21.10 o 
   9   7   6     1016.36      998.13     37.37 o 
  10   7   6      391.89      386.38     26.33 o 
  11   7   6       12.45       -7.08     24.83 o 
  12   7   6      488.68      512.55     33.81 o 
  13   7   6        6.75      -11.17     23.12 o 
  14   7   6        2.24      -17.18     24.76 o 
 -15   8   6       11.52        8.63     25.98 o 
 -14   8   6      524.26      629.66     37.16 o 
 -13   8   6      242.66      259.85     28.65 o 
 -12   8   6     1533.24     1498.81     31.31 o 
 -11   8   6       16.12       13.55     10.85 o 
 -10   8   6      490.74      488.21     19.94 o 
  -9   8   6      231.66      233.91     24.52 o 
  -8   8   6      328.67      316.05     22.74 o 
  -6   8   6     4827.54     4746.74     82.86 o 
  -5   8   6       77.09       64.00     15.30 o 
  -4   8   6      187.02      203.41      9.35 o 
  -3   8   6      303.44      257.74      9.94 o 
  -2   8   6      654.14      604.03     12.62 o 
  -1   8   6      850.03      844.18     17.31 o 
   0   8   6       31.72       48.58      7.01 o 
   1   8   6      442.80      453.78     15.43 o 
   2   8   6     2279.82     2390.04     68.54 o 
   3   8   6      441.34      420.21     15.09 o 
   4   8   6        0.44       -6.99      6.99 o 
   5   8   6       95.96      111.38     10.29 o 
   6   8   6       45.49       56.97     11.42 o 
   7   8   6       39.28       65.46     17.27 o 
   8   8   6      302.50      338.50     26.34 o 
   9   8   6      240.75      195.82     22.26 o 
  10   8   6      634.87      599.47     32.75 o 
  11   8   6      168.15      219.10     27.22 o 
  12   8   6      163.24      219.75     40.91 o 
  13   8   6      107.54       97.52     26.30 o 
 -15   9   6       58.79      -21.89     36.80 o 
 -14   9   6        6.77      -18.75     22.27 o 
 -13   9   6       26.59       34.33     20.74 o 
 -12   9   6      195.58      173.21     15.92 o 
 -11   9   6       40.82       37.74     11.62 o 
 -10   9   6       57.65       58.85     21.16 o 
  -9   9   6      267.04      282.26     17.12 o 
  -8   9   6      593.71      597.45     29.51 o 
  -7   9   6     1036.24     1081.00     35.13 o 
  -6   9   6      669.44      599.00     24.54 o 
  -4   9   6     2697.79     2814.38     93.17 o 
  -3   9   6      241.93      217.29     17.10 o 
  -2   9   6      715.72      770.39     17.12 o 
  -1   9   6     5411.63     5245.48     80.55 o 
   0   9   6      115.96      106.44     14.39 o 
   1   9   6     1684.50     1555.02     26.13 o 
   2   9   6     1674.92     1653.79     31.94 o 
   3   9   6     1113.50     1124.50     42.94 o 
   4   9   6      193.41      181.10     15.23 o 
   5   9   6     2461.61     2352.58     95.09 o 
   6   9   6       13.98        9.88     10.09 o 
   7   9   6     1713.23     1542.87     44.47 o 
   8   9   6      709.34      696.31     32.43 o 
   9   9   6      980.34     1034.17     39.33 o 
  10   9   6       64.83       45.49     19.90 o 
  11   9   6      255.46      286.90     30.22 o 
  12   9   6        0.75      -10.84     20.80 o 
  13   9   6       13.36       35.73     26.55 o 
 -14  10   6      223.74      250.21     48.06 o 
 -13  10   6      906.45      892.93     61.28 o 
 -12  10   6      271.31      319.82     27.36 o 
 -11  10   6     1514.07     1419.56     35.34 o 
 -10  10   6      378.18      352.40     18.72 o 
  -9  10   6     1448.78     1397.44     32.10 o 
  -8  10   6      947.92      962.82     25.96 o 
  -7  10   6     1033.19     1017.18     26.33 o 
  -6  10   6       89.19       89.45     13.51 o 
  -5  10   6     1157.46     1213.80     35.40 o 
  -4  10   6       48.44       31.22      9.13 o 
  -3  10   6      592.79      539.23     23.66 o 
  -2  10   6     4587.88     4824.49     70.30 o 
  -1  10   6       36.53       40.73     10.06 o 
   0  10   6       23.91       11.59      7.60 o 
   1  10   6       31.64       25.04      8.21 o 
   2  10   6       62.54       64.51     13.54 o 
   3  10   6       48.88       28.23     10.19 o 
   4  10   6       18.39       11.58     10.11 o 
   5  10   6       77.07       67.65     18.45 o 
   6  10   6       17.27       12.15     10.63 o 
   7  10   6        8.54       11.58     15.38 o 
   8  10   6       13.47        1.08     17.33 o 
   9  10   6      368.47      363.69     29.81 o 
  10  10   6      504.03      483.43     31.14 o 
  11  10   6      251.36      292.40     39.93 o 
  12  10   6      239.34      294.18     33.76 o 
 -14  11   6       35.87        8.22     39.48 o 
 -13  11   6       60.24       82.90     39.30 o 
 -12  11   6       23.55      -12.72     15.71 o 
 -11  11   6        0.23      -13.02     13.39 o 
 -10  11   6       26.13       54.68     13.87 o 
  -9  11   6        7.94       -9.74     11.02 o 
  -8  11   6      130.11      117.34     20.31 o 
  -7  11   6        0.03        1.27     10.83 o 
  -6  11   6     1890.98     1795.37     36.25 o 
  -5  11   6       34.98       30.07     11.12 o 
  -4  11   6      354.44      301.99     16.93 o 
  -3  11   6     1295.32     1144.24     26.96 o 
  -2  11   6     2110.96     2034.01     39.23 o 
  -1  11   6        8.02        2.92     10.24 o 
   0  11   6     2729.80     2673.94     62.45 o 
   1  11   6      111.36       90.65     12.78 o 
   2  11   6      712.59      715.56     25.95 o 
   3  11   6        1.20        4.91     15.56 o 
   4  11   6     1177.50     1137.72     35.36 o 
   5  11   6       97.66       85.12     13.09 o 
   6  11   6     1995.31     1952.82     49.19 o 
   7  11   6      364.11      335.65     68.69 o 
   8  11   6      203.28      248.87     26.40 o 
   9  11   6        1.14       -6.15     22.15 o 
  10  11   6      181.19      234.12     33.01 o 
  11  11   6       27.44      -12.03     23.84 o 
  12  11   6      240.72      270.93     47.34 o 
 -13  12   6      236.07      216.62     43.77 o 
 -12  12   6      353.63      373.13     25.25 o 
 -11  12   6       50.04       64.26     23.23 o 
 -10  12   6      302.66      316.67     25.46 o 
  -9  12   6     1167.90     1204.47     31.51 o 
  -8  12   6      296.89      331.70     19.54 o 
  -7  12   6      615.75      580.46     21.58 o 
  -6  12   6     1061.34     1043.09     28.01 o 
  -5  12   6      598.80      602.98     21.96 o 
  -4  12   6       72.09       42.09     12.00 o 
  -3  12   6        2.71       -1.35     10.57 o 
  -2  12   6       22.22       42.04     14.74 o 
  -1  12   6       72.12       64.93     15.87 o 
   0  12   6       25.79        9.91     10.17 o 
   1  12   6       28.59       21.40     11.32 o 
   2  12   6        2.82       10.41     11.06 o 
   3  12   6       60.72       53.13     15.69 o 
   4  12   6        1.07       -5.19     10.95 o 
   5  12   6       13.53        3.10     12.27 o 
   6  12   6      578.94      511.61     42.61 o 
   7  12   6      150.22      180.73     23.52 o 
   8  12   6       14.82        9.87     17.83 o 
   9  12   6      112.61      117.13     37.25 o 
  10  12   6      194.56      234.93     47.97 o 
  11  12   6       76.25       87.33     26.70 o 
 -12  13   6      196.31      199.12     25.82 o 
 -11  13   6       99.35      101.23     21.23 o 
 -10  13   6        0.46       -9.15     18.03 o 
  -9  13   6        5.20      -16.22     16.22 o 
  -8  13   6       79.60       50.40     26.14 o 
  -7  13   6      492.30      477.56     21.25 o 
  -6  13   6        0.45        5.53     12.21 o 
  -5  13   6     1105.31     1080.52     29.22 o 
  -4  13   6      154.25      116.53     14.88 o 
  -3  13   6      394.79      370.98     27.98 o 
  -2  13   6        9.37        3.02     13.63 o 
  -1  13   6     4442.65     4106.05     66.39 o 
   0  13   6        5.18        1.89     11.29 o 
   1  13   6     1291.76     1205.40     31.08 o 
   2  13   6      758.17      750.15     25.57 o 
   3  13   6      306.54      286.71     31.78 o 
   4  13   6       22.65       17.38     12.82 o 
   5  13   6     1010.98     1007.56     29.85 o 
   6  13   6      217.54      230.92     23.42 o 
   7  13   6      125.89      109.96     29.84 o 
   8  13   6      567.00      633.62     34.87 o 
   9  13   6      353.01      415.77     45.51 o 
  10  13   6        0.28        5.21     23.85 o 
 -11  14   6      841.76      803.92     66.06 o 
 -10  14   6      251.38      259.01     26.37 o 
  -9  14   6      192.21      213.77     24.82 o 
  -8  14   6     1606.59     1654.84     48.67 o 
  -7  14   6      217.48      230.51     22.83 o 
  -6  14   6      144.58      129.03     16.89 o 
  -5  14   6      844.64      826.42     27.26 o 
  -4  14   6       29.88       32.83     12.95 o 
  -3  14   6      282.68      315.46     21.70 o 
  -2  14   6     1168.78     1215.49     39.73 o 
  -1  14   6      387.98      372.69     20.34 o 
   0  14   6      286.79      291.94     19.46 o 
   1  14   6      496.50      489.58     21.16 o 
   2  14   6        1.65       18.41     13.00 o 
   3  14   6       10.84       -2.06     13.80 o 
   4  14   6       37.53       21.24     14.13 o 
   5  14   6      350.28      400.88     23.53 o 
   6  14   6       44.54       30.28     37.52 o 
   7  14   6      192.14      117.47     33.50 o 
   8  14   6       22.17        0.39     23.72 o 
   9  14   6      128.89      134.78     27.05 o 
 -10  15   6        0.29        3.93     21.39 o 
  -9  15   6       34.70       25.19     21.03 o 
  -8  15   6       13.57       10.11     18.92 o 
  -7  15   6        1.46       10.24     18.40 o 
  -6  15   6       63.17       95.46     20.67 o 
  -5  15   6       45.29       10.58     27.65 o 
  -4  15   6      196.34      166.02     18.33 o 
  -3  15   6        6.33       -2.59     17.18 o 
  -2  15   6      721.70      717.35     32.80 o 
  -1  15   6      281.63      354.57     27.00 o 
   0  15   6      981.90      982.00     30.39 o 
   1  15   6       89.23      113.68     17.80 o 
   2  15   6      821.34      802.09     35.24 o 
   3  15   6      148.52      164.44     18.89 o 
   4  15   6      991.66      932.07     30.66 o 
   5  15   6      319.20      350.71     27.20 o 
   6  15   6     1096.82     1012.44     39.78 o 
   7  15   6       19.91       25.19     30.37 o 
   8  15   6      156.32      194.70     29.68 o 
  -8  16   6      601.47      679.80     35.28 o 
  -7  16   6      335.33      304.96     29.01 o 
  -6  16   6       21.47       21.03     20.81 o 
  -5  16   6      161.88      175.92     24.89 o 
  -4  16   6      116.42       92.15     20.65 o 
  -3  16   6      254.51      276.33     27.13 o 
  -2  16   6      363.41      363.94     28.96 o 
  -1  16   6      198.40      194.94     31.31 o 
   0  16   6      292.87      355.08     29.77 o 
   1  16   6      325.16      313.89     24.45 o 
   2  16   6       60.11       71.30     17.32 o 
   3  16   6      215.44      246.46     26.44 o 
   4  16   6      647.25      611.31     27.33 o 
   5  16   6        3.29        7.06     41.86 o 
   6  16   6       22.27       24.21     31.09 o 
  -6  17   6        2.91      -20.46     20.46 o 
  -5  17   6       26.99        8.38     21.55 o 
  -4  17   6      126.82      126.50     23.84 o 
  -3  17   6      592.26      566.90     31.70 o 
  -2  17   6        0.31      -19.40     19.40 o 
  -1  17   6      318.75      317.34     28.07 o 
   0  17   6        0.59       -5.76     20.92 o 
   1  17   6      396.32      382.18     25.62 o 
   2  17   6       24.50        0.76     17.35 o 
   3  17   6      594.11      625.51     28.74 o 
   4  17   6      139.80      153.69     29.72 o 
  -3  18   6       62.43      105.12     24.03 o 
  -2  18   6        1.57       -9.99     21.71 o 
  -1  18   6        1.52       -8.69     21.56 o 
   0  18   6       69.89       28.23     34.30 o 
   1  18   6      193.33      211.55     23.61 o 
 -17   0   7      419.41      383.31     50.56 o 
 -15   0   7      649.81      669.79     48.86 o 
 -13   0   7     1089.93     1044.21     34.30 o 
 -11   0   7     5234.16     5104.06     90.79 o 
  -9   0   7     5052.68     4919.04     84.55 o 
  -7   0   7     8055.73     8009.11    123.88 o 
  -5   0   7     6489.94     5763.26    187.81 o 
  -3   0   7      966.45      994.66     22.39 o 
  -1   0   7       23.83       17.55      3.66 o 
   1   0   7    21623.36    24175.97    329.25 o 
   3   0   7      220.21      203.55     10.77 o 
   5   0   7      135.08      132.30     19.83 o 
   7   0   7      689.83      601.45     35.11 o 
   9   0   7     1051.11     1043.09     51.90 o 
  11   0   7      368.87      430.83     40.64 o 
  13   0   7     1155.74     1103.57     65.03 o 
 -17   1   7       11.67      -17.01     26.08 o 
 -16   1   7      725.51      739.76     38.37 o 
 -15   1   7      700.22      711.61     36.31 o 
 -14   1   7      971.59      930.09     37.58 o 
 -13   1   7       53.00       33.08     15.41 o 
 -12   1   7      358.76      355.95     17.95 o 
 -11   1   7      536.00      511.23     16.82 o 
 -10   1   7       32.93       23.86      8.62 o 
  -9   1   7      619.47      817.55     18.55 o 
  -7   1   7       99.19      161.47     11.57 o 
  -6   1   7       20.03        1.76      4.87 o 
  -5   1   7      407.82      404.07     10.12 o 
  -4   1   7     9513.83     9887.05    102.92 o 
  -3   1   7     2956.90     2901.29     30.63 o 
  -2   1   7      407.96      524.13     12.52 o 
  -1   1   7       42.84       10.30      3.62 o 
   0   1   7     5934.91     6842.13     73.43 o 
   1   1   7     5389.05     5623.71     49.81 o 
   2   1   7     5019.45     5178.16     46.53 o 
   3   1   7     3243.02     3014.48     42.29 o 
   4   1   7    18777.33    19638.96    231.57 o 
   5   1   7      187.27      182.07     15.11 o 
   6   1   7     1029.13     1015.96     30.66 o 
   7   1   7     1731.93     1862.96     45.19 o 
   8   1   7     1257.31     1308.93     62.40 o 
   9   1   7     1573.79     1500.63     43.58 o 
  10   1   7     1961.21     1803.70     58.02 o 
  11   1   7      470.30      488.39     30.54 o 
  12   1   7       62.96      100.27     22.31 o 
  13   1   7        9.62      -23.76     23.76 o 
  14   1   7       39.84       26.10     24.60 o 
 -17   2   7       45.91       11.77     30.68 o 
 -16   2   7      678.61      687.13     37.26 o 
 -15   2   7      106.38       95.91     23.30 o 
 -14   2   7      223.79      183.66     49.62 o 
 -13   2   7      178.66      204.17     16.18 o 
 -12   2   7     1528.48     1537.60     29.25 o 
 -11   2   7      483.45      498.81     19.22 o 
 -10   2   7     6547.00     6485.51     76.78 o 
  -9   2   7      218.23      187.54     25.77 o 
  -8   2   7     3025.19     2794.41     38.45 o 
  -7   2   7       49.60       48.74      6.99 o 
  -6   2   7     1102.18      780.27     17.69 o 
  -5   2   7     6116.14     6829.57    114.42 o 
  -4   2   7    18670.18    19351.08    195.23 o 
  -3   2   7      296.67      292.38      8.69 o 
  -2   2   7      471.54      618.36     15.83 o 
  -1   2   7      949.64      951.04     13.53 o 
   0   2   7    13404.40    12953.16    134.24 o 
   1   2   7        3.91        2.74      3.14 o 
   2   2   7     3187.00     3151.74     30.55 o 
   3   2   7      288.19      227.61      6.89 o 
   4   2   7      392.90      320.86      7.72 o 
   5   2   7       15.89       12.86      5.41 o 
   6   2   7      708.79      597.24     61.23 o 
   7   2   7      129.17      124.54     17.27 o 
   8   2   7      150.28      172.77     20.37 o 
   9   2   7        0.20       19.22     16.69 o 
  10   2   7      887.82      885.85     34.68 o 
  11   2   7       79.95       48.05     20.56 o 
  12   2   7      522.03      613.92     35.95 o 
  13   2   7        0.26        3.46     33.41 o 
  14   2   7       37.37        7.91     23.47 o 
 -17   3   7      225.31      101.48     41.36 o 
 -16   3   7      135.84       95.54     26.45 o 
 -15   3   7      146.15      114.33     24.02 o 
 -14   3   7       31.37       18.48     19.64 o 
 -13   3   7      516.96      520.63     18.69 o 
 -12   3   7       80.53       65.97     11.09 o 
 -11   3   7      236.21      262.09     14.60 o 
 -10   3   7      864.91      729.73     22.65 o 
  -9   3   7       36.78        0.38      7.30 o 
  -8   3   7      398.59      390.88     13.34 o 
  -7   3   7       57.59       54.73      8.09 o 
  -6   3   7     1180.20     1228.32     25.00 o 
  -5   3   7     4870.79     5611.49     95.68 o 
  -4   3   7     1859.70     2039.73     26.50 o 
  -3   3   7    17065.63    17753.77    179.63 o 
  -2   3   7       43.51       57.12      4.73 o 
  -1   3   7     1136.02     1237.33     18.40 o 
   0   3   7        8.38        6.63      3.09 o 
   1   3   7     1682.06     1386.62     20.53 o 
   2   3   7     2330.56     2371.02     26.53 o 
   3   3   7     9720.19    10111.47    104.98 o 
   4   3   7     1615.71     1661.74     20.60 o 
   5   3   7       74.66       42.65     11.70 o 
   6   3   7      134.62      143.26     16.73 o 
   7   3   7     2772.76     2826.02     60.73 o 
   8   3   7       31.04       25.21     32.92 o 
   9   3   7     1437.95     1400.64     66.73 o 
  10   3   7     1505.87     1320.49     42.59 o 
  11   3   7      303.67      367.81     28.28 o 
  12   3   7      148.17      131.75     31.31 o 
  13   3   7      127.12      140.54     25.95 o 
  14   3   7       87.41       73.20     25.84 o 
 -17   4   7      341.27      346.96     35.76 o 
 -16   4   7      298.94      250.62     57.66 o 
 -15   4   7     1358.43     1372.45     50.52 o 
 -14   4   7       36.46       20.06     19.56 o 
 -13   4   7      166.88      167.88     14.11 o 
 -12   4   7     1878.56     1786.68     32.79 o 
 -11   4   7     1672.99     1621.91     29.94 o 
 -10   4   7       47.47       68.56     10.12 o 
  -8   4   7        9.89        1.93      7.36 o 
  -7   4   7     1413.96     1380.98     26.68 o 
  -6   4   7      455.47      437.61     14.06 o 
  -5   4   7     8521.40     8558.41    105.84 o 
  -4   4   7     1223.28     1125.20     17.63 o 
  -3   4   7     6505.90     6796.49     72.98 o 
  -2   4   7     6314.63     7241.90     69.83 o 
  -1   4   7     5256.22     5825.60     57.35 o 
   0   4   7      140.38      164.49      6.66 o 
   1   4   7      130.51      111.72     17.42 o 
   3   4   7     3191.04     3268.34     39.18 o 
   4   4   7        0.06       -3.40      4.56 o 
   5   4   7      177.56      214.50     13.13 o 
   6   4   7      101.67       93.39     12.41 o 
   7   4   7      243.62      239.03     21.09 o 
   8   4   7      795.40      847.51     33.02 o 
   9   4   7        3.53      -14.41     14.41 o 
  10   4   7      115.99       74.28     27.69 o 
  11   4   7       17.18        2.27     17.96 o 
  12   4   7        4.12       -2.50     19.72 o 
  13   4   7      108.12       83.79     25.23 o 
  14   4   7        3.95        9.83     34.66 o 
 -16   5   7        8.57       -5.43     24.06 o 
 -15   5   7      338.65      281.63     30.73 o 
 -14   5   7      354.36      378.60     31.90 o 
 -13   5   7       23.96       34.21     11.65 o 
 -12   5   7     2682.73     2649.88     42.42 o 
 -11   5   7      433.40      400.47     16.36 o 
 -10   5   7        0.20       -8.50      8.50 o 
  -9   5   7       52.19       17.68     12.74 o 
  -8   5   7        0.19       -4.92      8.30 o 
  -7   5   7     1854.43     1834.30     32.63 o 
  -6   5   7        5.14       -3.15      6.83 o 
  -5   5   7      652.01      623.05     15.61 o 
  -4   5   7     1103.25      941.98     16.08 o 
  -3   5   7       22.93       15.17      4.52 o 
  -2   5   7      420.54      373.39     10.69 o 
  -1   5   7      886.47     1227.72     19.56 o 
   0   5   7     1041.99     1131.67     18.78 o 
   1   5   7      465.74      453.87     10.11 o 
   2   5   7     2617.61     2558.09     32.91 o 
   3   5   7     2690.86     2642.00     30.33 o 
   4   5   7     2976.41     2770.85     31.86 o 
   5   5   7     1746.70     1693.57     22.66 o 
   6   5   7      348.62      346.78     15.84 o 
   7   5   7      281.31      272.94     22.03 o 
   8   5   7     1957.31     1878.65     49.70 o 
   9   5   7      567.70      487.27     55.96 o 
  10   5   7     1517.95     1561.03     49.44 o 
  11   5   7      431.09      422.88     30.94 o 
  12   5   7       62.74       52.73     22.13 o 
  13   5   7       72.53      104.70     26.28 o 
  14   5   7      264.73      353.49     36.81 o 
 -16   6   7        6.11       -9.02     35.28 o 
 -15   6   7       82.36       97.75     25.06 o 
 -14   6   7      351.69      383.70     32.49 o 
 -13   6   7       64.75       74.31     13.34 o 
 -12   6   7     2510.08     2583.53     42.16 o 
 -11   6   7      878.69      866.84     22.28 o 
 -10   6   7     2399.35     2479.25     39.10 o 
  -9   6   7       68.42       28.05     20.51 o 
  -8   6   7      382.01      421.43     16.50 o 
  -7   6   7     2118.97     2259.08     38.17 o 
  -6   6   7    11011.85    10647.29    131.63 o 
  -5   6   7     1006.32      987.65     21.34 o 
  -4   6   7     3326.31     3371.17     41.02 o 
  -3   6   7     3547.86     3791.15     44.82 o 
  -2   6   7     3307.72     3421.24     42.23 o 
  -1   6   7       57.40       62.08      6.81 o 
   0   6   7     2789.74     2962.66     33.40 o 
   1   6   7       18.75       -4.02      4.41 o 
   2   6   7     2223.00     2004.04     44.65 o 
   3   6   7     1039.89      881.25     16.09 o 
   4   6   7     1293.89     1279.55     19.09 o 
   5   6   7      188.78      215.20     10.12 o 
   6   6   7      184.92      143.55     13.48 o 
   7   6   7      668.51      703.72     24.26 o 
   8   6   7      528.66      514.32     27.71 o 
   9   6   7        0.34       13.38     18.58 o 
  10   6   7      298.46      365.85     29.88 o 
  11   6   7      168.03      236.10     37.61 o 
  12   6   7      103.63       78.74     31.58 o 
  13   6   7       68.96       78.67     25.76 o 
  14   6   7      275.81      301.75     33.40 o 
 -16   7   7       78.52       51.01     39.84 o 
 -15   7   7       79.45       85.84     36.09 o 
 -14   7   7      128.25      118.10     25.61 o 
 -13   7   7      443.88      454.05     19.44 o 
 -12   7   7       22.10        6.16     11.66 o 
 -11   7   7      438.25      469.58     17.61 o 
 -10   7   7       79.01       67.03     12.42 o 
  -9   7   7      336.12      303.95     19.56 o 
  -8   7   7      423.17      379.74     15.56 o 
  -7   7   7      558.87      542.60     17.62 o 
  -6   7   7      683.68      726.66     36.44 o 
  -5   7   7     1725.30     1870.21     41.63 o 
  -4   7   7     1917.54     2093.60     29.02 o 
  -3   7   7     2826.31     2781.45     39.14 o 
  -2   7   7       26.61        4.28      5.83 o 
  -1   7   7     3964.46     4131.62     50.21 o 
   0   7   7      310.47      293.40      9.42 o 
   1   7   7      362.84      309.43      9.43 o 
   2   7   7      231.64      210.53      9.60 o 
   3   7   7     5822.58     4967.56    122.92 o 
   4   7   7       60.59       46.55      9.55 o 
   5   7   7     1484.33     1528.59     24.13 o 
   6   7   7     1045.18     1099.09     35.37 o 
   7   7   7     1168.15     1190.22     40.06 o 
   8   7   7        7.08       19.35     15.84 o 
   9   7   7     2427.75     2521.97     62.53 o 
  10   7   7      293.67      349.22     30.11 o 
  11   7   7      167.64      194.16     26.14 o 
  12   7   7        0.81       32.20     21.87 o 
  13   7   7      305.37      375.45     36.10 o 
 -15   8   7      283.98      207.51     46.18 o 
 -14   8   7       56.67       25.99     34.03 o 
 -13   8   7     1651.08     1650.32     39.88 o 
 -12   8   7      531.21      530.35     20.35 o 
 -11   8   7     1591.05     1651.28     32.41 o 
 -10   8   7      319.65      304.31     17.92 o 
  -8   8   7      895.90      878.05     29.72 o 
  -7   8   7       73.59       78.22     10.98 o 
  -6   8   7     1243.02     1239.19     28.93 o 
  -5   8   7     2165.04     2071.45     35.98 o 
  -4   8   7     3389.47     3359.66     42.21 o 
  -3   8   7     1569.61     1447.78     22.95 o 
  -2   8   7     1815.64     1851.89     34.86 o 
  -1   8   7       81.51       63.51     10.73 o 
   0   8   7      380.02      438.10     31.75 o 
   1   8   7     1558.18     1411.74     20.64 o 
   2   8   7     1830.59     1785.95     30.43 o 
   3   8   7     1109.08     1075.44     23.88 o 
   4   8   7      421.61      325.33     28.99 o 
   5   8   7      401.51      371.66     16.91 o 
   6   8   7       64.80       53.50     15.81 o 
   7   8   7      289.85      292.90     23.65 o 
   8   8   7      112.82      115.06     20.35 o 
   9   8   7      667.81      686.74     32.28 o 
  10   8   7      408.16      452.63     33.23 o 
  11   8   7      207.34      201.60     26.64 o 
  12   8   7       29.87       25.13     22.59 o 
  13   8   7       13.00       13.15     25.50 o 
 -15   9   7       66.97       17.87     34.30 o 
 -14   9   7      276.35      311.13     47.88 o 
 -13   9   7      390.12      415.82     41.09 o 
 -12   9   7      156.82      188.85     25.25 o 
 -11   9   7      246.72      269.99     27.57 o 
 -10   9   7      126.68       98.53     25.16 o 
  -9   9   7      620.51      509.08     19.59 o 
  -8   9   7       57.11       98.37     15.60 o 
  -7   9   7       17.07       19.24      9.44 o 
  -6   9   7      500.27      458.56     17.71 o 
  -5   9   7       11.35        9.42      8.83 o 
  -4   9   7       42.52       40.98     11.69 o 
  -3   9   7       14.68       -0.69      7.86 o 
  -2   9   7      786.06      718.12     16.99 o 
  -1   9   7      181.77      149.13     10.41 o 
   0   9   7      125.34      164.38     10.69 o 
   1   9   7       56.47       56.46      8.84 o 
   2   9   7     2207.81     2134.81     37.93 o 
   3   9   7      850.99      814.33     21.82 o 
   4   9   7     2827.01     2650.92     82.36 o 
   5   9   7     1191.51     1188.18     27.96 o 
   6   9   7      501.11      450.46     24.66 o 
   7   9   7       48.07       32.71     17.05 o 
   8   9   7     1745.19     1666.63     49.23 o 
   9   9   7      403.19      427.40     34.17 o 
  10   9   7      459.61      456.26     35.73 o 
  11   9   7       68.35       72.37     23.69 o 
  12   9   7        5.40        0.75     23.93 o 
 -14  10   7      163.63      186.43     44.66 o 
 -13  10   7      406.48      459.61     72.62 o 
 -12  10   7     1915.47     1963.88     44.53 o 
 -11  10   7      815.58      860.16     54.67 o 
 -10  10   7      766.02      758.50     24.59 o 
  -9  10   7        6.62        7.89     11.16 o 
  -8  10   7      413.90      388.67     22.64 o 
  -7  10   7      438.53      521.75     24.59 o 
  -6  10   7     7466.11     7441.88    123.64 o 
  -5  10   7     2264.63     2430.43     42.41 o 
  -4  10   7     2260.54     2238.27     39.54 o 
  -3  10   7       60.36       32.97      9.82 o 
  -2  10   7     5636.80     5729.33     80.72 o 
  -1  10   7        1.54        6.88      9.05 o 
   0  10   7      447.34      472.84     15.05 o 
   1  10   7     2715.60     2681.21     59.79 o 
   2  10   7      106.99       98.38     12.10 o 
   3  10   7      216.16      151.06     13.40 o 
   4  10   7     1865.17     1853.14     36.02 o 
   5  10   7      386.22      323.55     30.73 o 
   6  10   7      228.22      182.69     39.97 o 
   7  10   7      271.42      275.34     25.28 o 
   8  10   7       30.71       34.65     17.87 o 
   9  10   7       20.01       31.48     41.49 o 
  10  10   7      183.32      215.20     28.34 o 
  11  10   7      416.95      446.77     34.99 o 
  12  10   7       36.98       39.67     26.26 o 
 -14  11   7        1.05       13.85     39.84 o 
 -13  11   7      647.44      780.31     39.34 o 
 -12  11   7      116.08      158.22     20.17 o 
 -11  11   7     1122.41     1189.32     39.83 o 
 -10  11   7       78.74       47.46     17.00 o 
  -9  11   7       25.64       25.68     15.82 o 
  -8  11   7        4.41       16.25     11.35 o 
  -7  11   7        1.68       -9.33     10.58 o 
  -6  11   7       37.89        5.52      9.77 o 
  -5  11   7      811.50      707.13     49.71 o 
  -4  11   7      433.77      397.98     23.15 o 
  -3  11   7      662.07      660.14     39.13 o 
  -2  11   7      502.66      535.07     20.53 o 
  -1  11   7     2501.19     2584.88     51.75 o 
   0  11   7     2047.19     2019.44     38.92 o 
   1  11   7     2583.11     2660.35     46.57 o 
   2  11   7       15.94        1.16      9.48 o 
   3  11   7     1175.45     1110.38     27.73 o 
   4  11   7      282.48      287.45     18.26 o 
   5  11   7     2641.63     2687.77     47.88 o 
   6  11   7       30.92       17.04     16.48 o 
   7  11   7     1617.98     1609.84     48.00 o 
   8  11   7      148.10      123.41     23.05 o 
   9  11   7     1733.17     1769.37     71.91 o 
  10  11   7      160.67      118.07     24.60 o 
  11  11   7       93.33       87.56     24.95 o 
 -13  12   7      133.05      123.90     42.61 o 
 -12  12   7      270.85      333.88     29.22 o 
 -11  12   7      605.58      603.43     53.82 o 
 -10  12   7     1737.37     1690.66     48.28 o 
  -9  12   7      973.98      970.65     35.81 o 
  -8  12   7      386.88      370.55     25.99 o 
  -7  12   7      240.53      222.35     25.59 o 
  -6  12   7     1618.19     1580.67     73.65 o 
  -4  12   7      342.01      363.71     23.45 o 
  -3  12   7      537.06      528.47     29.08 o 
  -2  12   7      214.26      209.16     16.19 o 
  -1  12   7        7.05       -4.07     10.30 o 
   0  12   7      491.38      528.65     20.82 o 
   1  12   7       11.96       11.03     11.02 o 
   2  12   7     1104.35     1070.22     28.27 o 
   3  12   7       12.14       12.76     11.51 o 
   4  12   7      113.82       70.24     17.14 o 
   5  12   7       27.14       10.16     12.18 o 
   6  12   7        0.45       20.28     25.46 o 
   7  12   7        2.78        2.22     19.70 o 
   8  12   7      271.00      289.82     28.65 o 
   9  12   7      274.91      288.64     30.14 o 
  10  12   7     1326.06     1388.94     50.61 o 
 -12  13   7      108.07      141.05     25.04 o 
 -11  13   7       31.29       33.26     19.92 o 
 -10  13   7      320.92      365.64     32.07 o 
  -9  13   7      227.72      217.26     23.86 o 
  -8  13   7       94.46      105.38     21.62 o 
  -7  13   7      118.80      124.27     19.06 o 
  -6  13   7      154.87      128.51     19.54 o 
  -5  13   7       48.25       33.35     26.93 o 
  -4  13   7      207.95      184.30     16.40 o 
  -3  13   7       46.82       61.86     16.84 o 
  -2  13   7      508.91      598.32     27.63 o 
  -1  13   7      262.67      264.16     17.99 o 
   0  13   7     1778.65     1746.61     38.30 o 
   1  13   7       13.75       -0.04     12.20 o 
   2  13   7     1404.77     1350.15     33.17 o 
   3  13   7        1.88       -2.24     12.32 o 
   4  13   7      267.71      254.85     19.21 o 
   5  13   7        2.79       15.89     13.98 o 
   6  13   7      398.12      352.94     39.30 o 
   7  13   7       56.61       13.50     20.46 o 
   8  13   7      236.48      271.80     32.83 o 
   9  13   7       83.75       81.36     24.73 o 
 -11  14   7      154.03      247.26     27.69 o 
 -10  14   7      127.61      126.47     23.52 o 
  -9  14   7      844.17      841.43     53.20 o 
  -8  14   7      621.83      634.47     30.50 o 
  -7  14   7      560.20      539.21     29.52 o 
  -6  14   7      577.21      480.89     43.15 o 
  -5  14   7      820.39      960.55     53.33 o 
  -4  14   7     1093.17     1060.30     38.19 o 
  -3  14   7        4.14       -2.48     15.34 o 
  -2  14   7      596.32      679.22     48.42 o 
  -1  14   7      249.35      265.85     19.85 o 
   0  14   7      387.93      393.25     19.68 o 
   1  14   7      534.35      505.78     21.75 o 
   2  14   7      190.30      162.73     17.41 o 
   3  14   7      270.63      253.58     19.12 o 
   4  14   7      181.22      179.12     18.42 o 
   5  14   7       41.74       19.95     19.09 o 
   6  14   7        2.08       15.63     26.98 o 
   7  14   7       59.98       77.82     40.73 o 
   8  14   7       41.91      -21.47     21.47 o 
 -10  15   7        2.05      -20.19     21.79 o 
  -9  15   7      630.31      679.35     34.79 o 
  -8  15   7      131.00      179.75     80.66 o 
  -7  15   7        8.28       -9.81     16.85 o 
  -6  15   7      346.49      392.50     27.49 o 
  -5  15   7       45.75       40.85     19.38 o 
  -4  15   7      741.11      702.07     33.81 o 
  -3  15   7       57.46       48.35     18.81 o 
  -2  15   7      138.00      129.85     21.47 o 
  -1  15   7      639.20      613.14     25.21 o 
   0  15   7      322.60      360.69     22.93 o 
   1  15   7      723.02      721.69     26.12 o 
   2  15   7      199.50      229.78     20.38 o 
   3  15   7     1086.75     1141.62     33.78 o 
   4  15   7        2.09       13.17     20.43 o 
   5  15   7      933.25      970.67     31.18 o 
   6  15   7       79.42       78.79     32.69 o 
   7  15   7      389.71      412.02     33.78 o 
  -8  16   7      338.81      319.55     30.08 o 
  -7  16   7      265.62      286.65     29.04 o 
  -6  16   7      754.06      813.87     37.09 o 
  -5  16   7      235.54      193.97     25.65 o 
  -4  16   7      441.61      421.54     40.02 o 
  -3  16   7        5.69      -18.01     18.01 o 
  -2  16   7      721.49      749.96     35.02 o 
  -1  16   7       79.26       43.10     22.82 o 
   0  16   7      363.29      374.63     23.94 o 
   1  16   7      100.16       74.33     17.04 o 
   2  16   7      226.85      248.31     27.31 o 
   3  16   7      142.50      193.72     38.17 o 
   4  16   7        3.60      -22.11     22.11 o 
   5  16   7       58.87       65.62     23.15 o 
   6  16   7        6.94       17.06     30.55 o 
  -6  17   7       45.22       38.46     21.47 o 
  -5  17   7        0.33      -16.91     20.86 o 
  -4  17   7       21.48       -5.78     20.40 o 
  -3  17   7      428.64      406.15     30.46 o 
  -2  17   7      126.47      192.96     26.47 o 
  -1  17   7        0.24      -17.49     19.53 o 
   0  17   7      234.76      232.59     22.54 o 
   1  17   7        2.52       -1.34     20.27 o 
   2  17   7      134.82      127.77     24.70 o 
   3  17   7       33.71       42.68     18.77 o 
   4  17   7     1194.04     1151.23     49.66 o 
  -2  18   7      179.20      282.19     44.75 o 
  -1  18   7       49.50        2.14     32.78 o 
 -16   0   8      106.65       70.30     36.36 o 
 -14   0   8     1076.37      974.49     54.04 o 
 -12   0   8      512.76      582.08     26.19 o 
 -10   0   8      912.73      840.39     43.37 o 
  -8   0   8     8849.43     8576.22    133.80 o 
  -6   0   8       21.37       12.31      7.36 o 
  -4   0   8     2308.42     2572.73     43.89 o 
  -2   0   8    17422.39    19532.45    278.57 o 
   0   0   8    26364.32    28158.82    403.24 o 
   2   0   8     3970.90     4103.85     54.24 o 
   4   0   8      836.92      757.59     21.48 o 
   6   0   8     4963.70     5013.03    126.22 o 
   8   0   8        5.30      -20.01     20.01 o 
  10   0   8      110.27      120.33     29.75 o 
  12   0   8       33.78       52.97     32.34 o 
  14   0   8       94.39       77.81     36.18 o 
 -17   1   8      120.75       75.72     28.18 o 
 -16   1   8      572.04      558.79     35.71 o 
 -15   1   8      960.40      940.91     39.99 o 
 -14   1   8      278.47      276.59     26.89 o 
 -13   1   8      839.99      786.75     21.70 o 
 -12   1   8        4.57       14.71      9.95 o 
 -11   1   8       57.60       70.61     10.76 o 
 -10   1   8     2412.58     2333.19     35.42 o 
  -9   1   8     3217.27     3143.74     49.26 o 
  -7   1   8      698.36      731.92     15.80 o 
  -6   1   8      240.60      247.44      9.38 o 
  -5   1   8     5184.70     5738.49     83.53 o 
  -4   1   8      111.00      144.86      6.37 o 
  -3   1   8      840.64      915.27     15.77 o 
  -2   1   8      543.93      611.81     10.47 o 
  -1   1   8       38.80       69.48      4.02 o 
   0   1   8        8.06       18.27      5.06 o 
   1   1   8     1326.44     1682.22     18.60 o 
   2   1   8     2537.95     2914.79     28.95 o 
   3   1   8     3321.92     3353.54     32.72 o 
   4   1   8     1359.74     1431.64     17.97 o 
   5   1   8     2655.04     2673.82     53.65 o 
   6   1   8      736.83      699.07     26.55 o 
   7   1   8     2912.08     3045.36     64.41 o 
   8   1   8     1018.52     1024.52     35.19 o 
   9   1   8       63.88       25.95     16.67 o 
  10   1   8     1968.11     1837.76     63.96 o 
  11   1   8     1169.43     1222.76     43.89 o 
  12   1   8     1229.68     1237.44    109.20 o 
  13   1   8      514.81      487.55     35.16 o 
  14   1   8        5.00      -21.44     22.94 o 
 -17   2   8       54.25       14.53     49.22 o 
 -16   2   8      266.51      246.92     29.95 o 
 -15   2   8      309.80      335.36     30.72 o 
 -14   2   8      156.59       92.60     21.12 o 
 -13   2   8       40.92       31.26     11.46 o 
 -12   2   8      719.36      667.50     19.61 o 
 -11   2   8      312.91      342.02     15.30 o 
  -9   2   8     5071.65     5120.15     62.35 o 
  -8   2   8     1053.08     1009.39     23.02 o 
  -6   2   8     2318.45     2376.60     36.42 o 
  -5   2   8      462.13      354.81     13.86 o 
  -4   2   8      197.93      155.58     10.53 o 
  -3   2   8     2287.01     2312.33     30.21 o 
  -2   2   8        0.30       -3.50      3.50 o 
  -1   2   8    65885.81    70822.20    740.78 o 
   1   2   8     3220.06     3627.90     34.49 o 
   2   2   8     8351.05     9122.47     78.90 o 
   3   2   8      242.81      211.15      7.34 o 
   4   2   8      650.38      710.80     11.80 o 
   5   2   8     1990.41     1972.88     35.79 o 
   6   2   8      504.45      502.43     22.83 o 
   7   2   8       50.01       22.31     13.99 o 
   8   2   8      418.68      429.45     25.30 o 
   9   2   8        6.64       19.03     15.59 o 
  10   2   8       34.36       10.95     16.35 o 
  11   2   8        1.21       -8.16     17.80 o 
  12   2   8        4.71       14.65     21.54 o 
  13   2   8     1001.17      975.15     44.09 o 
  14   2   8       84.49       54.11     26.52 o 
 -17   3   8      243.41      183.57     44.04 o 
 -16   3   8     1092.13     1159.66     45.66 o 
 -15   3   8      655.26      645.28     35.28 o 
 -14   3   8     1183.81     1233.47     42.65 o 
 -13   3   8      157.29      128.13     13.69 o 
 -12   3   8      644.48      584.38     24.93 o 
 -11   3   8      885.37      885.72     21.84 o 
 -10   3   8      433.92      433.07     21.84 o 
  -9   3   8     1167.10     1240.38     23.86 o 
  -8   3   8      679.43      742.96     79.78 o 
  -7   3   8      225.35      238.73     12.20 o 
  -6   3   8       30.19       26.40      8.62 o 
  -5   3   8     1614.12     1755.02     27.91 o 
  -4   3   8       15.97       11.22      4.08 o 
  -3   3   8      761.27      790.29     15.05 o 
  -2   3   8     1139.21     1319.79     21.61 o 
  -1   3   8     2028.70     1748.54     31.50 o 
   0   3   8     4269.94     3941.18     73.48 o 
   1   3   8     1915.50     1675.32     20.27 o 
   2   3   8      528.11      633.58     10.64 o 
   3   3   8       55.38       82.07      5.75 o 
   4   3   8     2304.31     2365.87     27.49 o 
   5   3   8     2466.47     2440.14     41.68 o 
   6   3   8     6420.67     6388.01     89.18 o 
   7   3   8      548.84      472.83     24.92 o 
   8   3   8     2871.49     2744.50     61.70 o 
   9   3   8       46.17       24.74     20.19 o 
  10   3   8      740.81      659.90     43.10 o 
  11   3   8     1195.08     1070.78     41.58 o 
  12   3   8      640.33      610.51     34.01 o 
  13   3   8      159.69      190.81     45.69 o 
  14   3   8       77.51       32.18     27.41 o 
 -16   4   8       11.23      -11.97     33.14 o 
 -15   4   8        1.53        2.03     21.70 o 
 -14   4   8     1505.30     1600.76     49.94 o 
 -13   4   8       34.76        5.62     11.62 o 
 -12   4   8      143.43      193.83     20.17 o 
 -11   4   8      577.99      567.02     20.07 o 
 -10   4   8     1174.97     1207.51     28.52 o 
  -9   4   8       24.23       25.24      8.61 o 
  -8   4   8    13276.44    13521.00    165.28 o 
  -7   4   8      425.28      455.93     15.48 o 
  -6   4   8     5512.32     5389.50     71.40 o 
  -5   4   8      577.07      623.81     14.74 o 
  -4   4   8     5043.50     5492.24     61.21 o 
  -3   4   8     2130.28     2376.60     39.48 o 
  -2   4   8    10331.75    11264.85    105.56 o 
  -1   4   8      850.65      783.65     13.36 o 
   0   4   8     2532.52     2679.65     36.53 o 
   2   4   8       27.74       10.45      4.17 o 
   3   4   8     1856.37     1873.76     24.08 o 
   4   4   8     1523.29     1362.67     19.13 o 
   5   4   8       30.83       18.53     12.96 o 
   6   4   8     2969.85     2846.00     48.30 o 
   7   4   8     1485.36     1451.72     32.91 o 
   8   4   8      300.28      322.55     24.56 o 
   9   4   8        1.13      -15.60     15.60 o 
  10   4   8       42.47       45.66     32.38 o 
  11   4   8       81.40       81.24     22.13 o 
  12   4   8       10.54        6.27     21.41 o 
  13   4   8        4.89      -22.78     22.78 o 
  14   4   8      221.74      236.37     33.19 o 
 -16   5   8      158.65      140.34     41.72 o 
 -15   5   8      717.28      688.90     53.06 o 
 -14   5   8      636.41      657.38     35.20 o 
 -13   5   8      728.00      726.41     22.37 o 
 -12   5   8        2.58        1.21     10.06 o 
 -11   5   8      714.33      755.80     24.43 o 
 -10   5   8     1814.69     2055.38     39.59 o 
  -9   5   8     1580.81     1604.96     46.36 o 
  -8   5   8       16.23       23.00      9.12 o 
  -7   5   8      933.37      908.61     26.24 o 
  -6   5   8      593.75      658.82     17.33 o 
  -5   5   8     1891.91     2071.58     30.83 o 
  -4   5   8      149.24      122.23     13.08 o 
  -3   5   8     3015.56     3119.84     37.79 o 
  -2   5   8     1045.30      984.48     15.62 o 
  -1   5   8     3861.13     3681.12     39.73 o 
   0   5   8     5637.03     5981.46     67.01 o 
   1   5   8      281.62      203.65     11.61 o 
   2   5   8     2333.70     2271.58     49.65 o 
   3   5   8      291.50      293.04     10.50 o 
   4   5   8     1511.17     1512.15     25.86 o 
   5   5   8     1038.98      992.81     47.48 o 
   6   5   8       68.12       31.72     15.20 o 
   8   5   8      352.43      343.15     25.97 o 
   9   5   8      100.07       60.10     18.29 o 
  10   5   8      627.06      561.60     33.41 o 
  11   5   8      402.01      408.93     30.06 o 
  12   5   8      249.61      304.42     31.04 o 
  13   5   8     1686.15     1740.95     58.03 o 
 -16   6   8       65.97      121.31     40.47 o 
 -15   6   8      100.44       96.56     38.77 o 
 -14   6   8      209.25      206.53     41.09 o 
 -13   6   8      272.23      323.27     26.09 o 
 -12   6   8      503.80      470.49     18.85 o 
 -11   6   8      324.64      287.85     33.45 o 
 -10   6   8     1068.11      882.82     45.28 o 
  -9   6   8     2503.61     2451.97     42.56 o 
  -8   6   8      817.68      797.05     25.61 o 
  -7   6   8     3628.64     3643.20     54.41 o 
  -6   6   8     1772.45     1816.83     32.10 o 
  -5   6   8     1046.07     1016.22     18.29 o 
  -4   6   8     1859.05     1773.54     25.47 o 
  -3   6   8    11815.63    11985.79    125.31 o 
  -2   6   8      941.34      933.75     17.75 o 
  -1   6   8     8181.05     8138.62    115.05 o 
   0   6   8      768.93      853.40     16.89 o 
   1   6   8     1373.84     1265.15     18.73 o 
   2   6   8       18.80       13.94      4.66 o 
   3   6   8     1721.44     1680.85     22.69 o 
   4   6   8     1852.85     1867.74     24.87 o 
   5   6   8     2207.89     2173.76     32.11 o 
   6   6   8      121.35       92.64     13.15 o 
   7   6   8       51.74       22.88     14.05 o 
   8   6   8       75.21      109.02     19.45 o 
   9   6   8       30.98       28.69     17.24 o 
  10   6   8      537.29      533.59     37.38 o 
  11   6   8        6.31        8.95     18.88 o 
  12   6   8       59.91       72.20     23.28 o 
  13   6   8       79.98       79.40     27.26 o 
 -16   7   8      337.86      316.13     52.44 o 
 -15   7   8      193.54       88.35     39.30 o 
 -14   7   8     1118.55     1295.44     70.12 o 
 -13   7   8      383.47      415.83     23.99 o 
 -12   7   8      476.77      468.31     29.45 o 
 -11   7   8        4.36       -9.70      9.70 o 
 -10   7   8      380.42      426.78     22.89 o 
  -9   7   8      509.26      437.46     18.36 o 
  -8   7   8      583.49      544.48     18.68 o 
  -7   7   8     1250.84     1295.87     33.17 o 
  -6   7   8       11.65       -3.51      8.98 o 
  -5   7   8      142.40      160.24     10.80 o 
  -4   7   8      697.84      713.19     15.09 o 
  -3   7   8     2048.23     2327.28     31.63 o 
  -2   7   8      299.26      254.21     10.94 o 
  -1   7   8      216.11      256.15     11.01 o 
   0   7   8     6115.16     6420.36     65.04 o 
   1   7   8      191.13      198.84      8.88 o 
   2   7   8       56.42       52.44      7.75 o 
   3   7   8      986.33      827.09     32.07 o 
   4   7   8      265.77      223.50      9.95 o 
   5   7   8     1117.49     1095.45     21.70 o 
   6   7   8     4315.08     4029.97     79.54 o 
   7   7   8      107.16      109.60     24.30 o 
   8   7   8     3069.57     2964.45     68.18 o 
   9   7   8     1139.40     1095.55     40.26 o 
  10   7   8      703.33      678.14     33.91 o 
  11   7   8      239.83      163.41     43.50 o 
  12   7   8      714.44      777.73     73.25 o 
  13   7   8       12.55        2.15     25.75 o 
 -15   8   8       46.67       20.63     37.07 o 
 -14   8   8      758.47      904.81     62.53 o 
 -13   8   8      291.69      318.31     26.64 o 
 -12   8   8     1240.98     1213.73     32.70 o 
 -11   8   8      309.41      333.39     23.77 o 
 -10   8   8     1284.54     1261.48     37.57 o 
  -9   8   8      152.53      162.26     13.82 o 
  -8   8   8     1621.60     1534.32     32.00 o 
  -7   8   8     2071.19     2062.13     37.31 o 
  -6   8   8     5423.84     5232.30     72.92 o 
  -5   8   8       53.51       62.50      7.83 o 
  -4   8   8      359.94      332.44     12.60 o 
  -3   8   8      847.28      815.87     16.89 o 
  -2   8   8     7382.35     7466.38    147.55 o 
  -1   8   8      765.10      691.53     16.78 o 
   0   8   8     3022.52     3063.33     36.19 o 
   1   8   8      105.76       92.64      8.52 o 
   2   8   8     1119.76     1076.55     18.21 o 
   3   8   8      981.12      924.19     41.72 o 
   4   8   8     2935.14     2634.52     56.07 o 
   5   8   8       24.88       11.41     10.16 o 
   6   8   8      718.35      730.85     30.27 o 
   7   8   8      146.95      151.89     20.79 o 
   8   8   8      119.61       92.46     19.54 o 
   9   8   8       15.10       23.68     19.70 o 
  10   8   8       26.12       33.78     28.23 o 
  11   8   8       10.17      -19.53     21.34 o 
  12   8   8      214.69      199.48     31.25 o 
 -15   9   8     1053.08     1203.44     74.59 o 
 -14   9   8      314.54      281.21     47.70 o 
 -13   9   8      701.30      708.85     36.79 o 
 -12   9   8      644.23      624.61     26.47 o 
 -11   9   8      974.55     1008.47     35.28 o 
 -10   9   8        5.59        3.30     15.13 o 
  -9   9   8      519.99      453.05     28.00 o 
  -8   9   8       15.75        9.50     12.24 o 
  -7   9   8      676.94      649.58     20.57 o 
  -6   9   8     4375.95     4350.37     82.06 o 
  -5   9   8      378.95      372.78     16.01 o 
  -4   9   8       31.69       27.29      9.25 o 
  -3   9   8      938.78      849.53     17.94 o 
  -2   9   8      421.46      420.06     14.10 o 
  -1   9   8     1009.89     1021.94     20.83 o 
   0   9   8      465.98      491.11     15.24 o 
   1   9   8     1834.11     1873.23     30.09 o 
   2   9   8      139.61      115.65     10.69 o 
   3   9   8       62.62       36.36     10.39 o 
   4   9   8       54.04       19.58     26.78 o 
   5   9   8     8159.03     7989.22    208.80 o 
   6   9   8      276.59      292.94     30.10 o 
   7   9   8     1599.69     1488.01     44.62 o 
   8   9   8      125.06      123.29     22.10 o 
   9   9   8      597.21      620.57     47.34 o 
  10   9   8        1.08      -12.33     19.18 o 
  11   9   8      270.87      324.33     32.50 o 
  12   9   8       58.18       68.54     27.50 o 
 -14  10   8      166.75       94.24     40.82 o 
 -13  10   8      227.64      289.19     50.01 o 
 -12  10   8      306.65      379.40     23.47 o 
 -11  10   8      419.33      407.46     27.29 o 
 -10  10   8      630.22      595.55     28.00 o 
  -9  10   8      265.03      298.78     22.46 o 
  -8  10   8       30.93       36.82     14.08 o 
  -7  10   8      721.17      721.07     28.45 o 
  -6  10   8     2420.94     2210.19     50.99 o 
  -5  10   8     3028.62     3003.83     49.21 o 
  -4  10   8      306.62      323.89     15.55 o 
  -3  10   8     3877.07     3973.43     59.79 o 
  -2  10   8      284.88      257.58     16.10 o 
  -1  10   8     1105.93     1038.31     21.99 o 
   0  10   8     1315.51     1174.51     23.71 o 
   1  10   8     2142.55     2021.90     32.62 o 
   2  10   8      117.23       99.94     11.04 o 
   3  10   8     2159.95     2148.40     71.20 o 
   4  10   8     1252.06     1294.69     31.99 o 
   5  10   8     1122.66     1125.35     37.73 o 
   6  10   8        6.50       11.10     14.93 o 
   7  10   8        6.32       22.22     16.86 o 
   8  10   8       84.75       46.63     27.78 o 
   9  10   8        2.31      -18.47     18.47 o 
  10  10   8       65.29       48.20     22.83 o 
  11  10   8        1.56       -7.55     22.82 o 
 -13  11   8      208.41      235.14     38.58 o 
 -12  11   8      141.42      166.15     23.39 o 
 -11  11   8        8.75      -16.97     16.97 o 
 -10  11   8     1753.26     1937.97     51.35 o 
  -9  11   8      142.55      172.28     27.42 o 
  -8  11   8      190.69      182.89     19.93 o 
  -7  11   8      449.60      446.25     24.86 o 
  -6  11   8       22.44       14.90     14.94 o 
  -5  11   8       26.52       11.93     12.82 o 
  -4  11   8     1447.57     1411.57     30.74 o 
  -3  11   8      811.53      755.04     29.13 o 
  -2  11   8       21.69       16.92     11.14 o 
  -1  11   8       29.58       23.96     11.24 o 
   0  11   8      480.43      398.32     18.26 o 
   1  11   8       44.06       41.84      9.65 o 
   2  11   8     1250.88     1170.70     25.00 o 
   3  11   8        2.26       -9.98      9.98 o 
   4  11   8      701.44      703.61     30.86 o 
   5  11   8        4.75       18.54     15.36 o 
   6  11   8     1754.23     1669.45     48.30 o 
   7  11   8        5.45       21.17     24.65 o 
   8  11   8     1255.67     1222.07     43.66 o 
   9  11   8      335.20      348.82     48.91 o 
  10  11   8      307.71      318.01     32.61 o 
  11  11   8        0.75        1.63     24.01 o 
 -13  12   8       29.31       -7.56     18.40 o 
 -12  12   8      135.74       95.35     23.94 o 
 -11  12   8        5.84      -13.01     18.45 o 
 -10  12   8      248.10      259.00     25.49 o 
  -9  12   8      562.96      550.50     28.80 o 
  -8  12   8     1261.57     1237.28     67.44 o 
  -7  12   8      528.98      498.23     26.91 o 
  -6  12   8     2475.33     2436.64     57.61 o 
  -5  12   8      401.78      426.42     24.86 o 
  -4  12   8     1800.75     1743.46     45.73 o 
  -3  12   8      253.51      297.61     21.35 o 
  -2  12   8      567.36      666.76     22.72 o 
  -1  12   8     2001.05     1848.23     38.47 o 
   0  12   8      504.97      555.27     21.03 o 
   1  12   8      714.31      694.89     23.50 o 
   2  12   8      311.47      300.83     17.65 o 
   3  12   8      135.84      134.13     22.03 o 
   4  12   8        1.49       -4.18     11.87 o 
   5  12   8      242.96      267.29     23.47 o 
   6  12   8      138.70      113.78     20.77 o 
   7  12   8        1.49      -11.52     18.42 o 
   8  12   8      219.14      245.62     28.09 o 
   9  12   8       85.78       94.37     52.88 o 
  10  12   8       16.15       34.74     23.45 o 
 -12  13   8      173.71      243.10     28.01 o 
 -11  13   8      214.11      241.78     27.16 o 
 -10  13   8       34.78       33.63     18.91 o 
  -9  13   8     1115.55     1237.81     41.97 o 
  -8  13   8       40.10        7.43     15.58 o 
  -7  13   8        0.59       10.19     17.15 o 
  -6  13   8      532.26      538.61     28.46 o 
  -5  13   8      112.69      118.28     20.16 o 
  -4  13   8       37.19       16.38     15.27 o 
  -3  13   8      158.32      148.49     20.60 o 
  -2  13   8      576.15      571.96     43.55 o 
  -1  13   8     2696.44     2625.73     49.24 o 
   0  13   8       60.69       49.22     13.36 o 
   1  13   8     1024.33     1026.44     29.01 o 
   2  13   8      188.63      171.32     23.07 o 
   3  13   8      124.88      109.73     18.90 o 
   4  13   8       25.51       24.71     16.93 o 
   5  13   8      804.54      848.36     34.02 o 
   6  13   8       15.40       -5.36     19.04 o 
   7  13   8      946.07      887.96     38.62 o 
   8  13   8      135.64      130.55     25.67 o 
   9  13   8      464.80      500.61     35.02 o 
 -11  14   8      319.41      403.89     32.69 o 
 -10  14   8      282.80      284.37     28.70 o 
  -9  14   8       36.76       24.80     20.06 o 
  -8  14   8      664.94      705.26     33.76 o 
  -7  14   8      787.34      808.57     34.72 o 
  -6  14   8     1283.17     1273.92     63.60 o 
  -5  14   8     2555.35     2456.30     60.07 o 
  -4  14   8      130.08      136.82     26.49 o 
  -3  14   8       67.76       72.42     18.16 o 
  -2  14   8     1730.38     1812.26     49.63 o 
  -1  14   8      740.22      764.67     26.38 o 
   0  14   8      449.18      414.65     21.27 o 
   1  14   8      834.55      861.89     33.89 o 
   2  14   8       72.18       31.30     14.01 o 
   3  14   8      425.17      449.31     28.40 o 
   4  14   8      308.72      373.01     23.29 o 
   5  14   8       22.62       15.97     20.00 o 
   6  14   8       33.53       40.82     27.25 o 
   7  14   8      169.27      218.69     36.40 o 
   8  14   8        3.10      -12.38     20.93 o 
 -10  15   8      473.43      547.64     34.74 o 
  -9  15   8       50.73       62.98     22.69 o 
  -8  15   8      318.41      397.30     30.84 o 
  -7  15   8       90.95       80.17     20.64 o 
  -6  15   8        0.50        3.92     18.62 o 
  -5  15   8       10.95      -14.63     18.12 o 
  -4  15   8        0.58        0.47     17.04 o 
  -3  15   8        4.34       -5.11     18.38 o 
  -2  15   8       67.11       56.48     19.93 o 
  -1  15   8        2.58        3.61     14.57 o 
   0  15   8       73.10       40.74     15.61 o 
   1  15   8      100.60       81.54     16.19 o 
   2  15   8      454.85      467.02     23.56 o 
   3  15   8        3.93      -12.26     18.79 o 
   4  15   8     1190.86     1207.99     35.03 o 
   5  15   8      151.26      158.02     35.46 o 
   6  15   8      279.70      278.08     43.41 o 
   7  15   8       84.00       48.51     33.14 o 
  -8  16   8      117.85      126.59     24.63 o 
  -7  16   8      295.92      369.29     31.96 o 
  -6  16   8       13.41       35.05     19.47 o 
  -5  16   8      400.55      438.88     31.70 o 
  -4  16   8      369.91      400.16     80.93 o 
  -3  16   8      690.59      708.64     34.92 o 
  -2  16   8        8.18      -13.14     17.81 o 
  -1  16   8      853.92      859.15     37.17 o 
   0  16   8      469.61      464.25     24.15 o 
   1  16   8       75.56       52.34     16.75 o 
   2  16   8      545.27      480.77     24.74 o 
   3  16   8      195.03      186.73     21.53 o 
   4  16   8      117.14      138.96     19.68 o 
   5  16   8      392.06      391.62     46.54 o 
  -6  17   8       61.30       56.68     23.07 o 
  -5  17   8        5.33      -15.80     25.86 o 
  -4  17   8       18.78      -20.26     20.26 o 
  -3  17   8       21.02       30.92     21.66 o 
  -2  17   8       15.50        2.46     29.88 o 
  -1  17   8        6.17       14.79     19.56 o 
   0  17   8        8.44      -10.52     15.14 o 
   1  17   8      198.72      198.40     25.06 o 
   2  17   8      109.06      107.17     20.70 o 
   3  17   8      635.21      712.86     30.44 o 
 -15   0   9       66.10       -2.68     30.19 o 
 -13   0   9     1041.35      992.79     34.20 o 
 -11   0   9     2014.78     2049.36     47.99 o 
  -9   0   9     1854.19     1865.95     41.84 o 
  -7   0   9      544.87      552.50     24.97 o 
  -5   0   9    12525.45    11674.26    172.03 o 
  -3   0   9    13798.89    15387.74    238.82 o 
  -1   0   9    15572.18    16323.75    341.94 o 
   1   0   9    16325.57    16523.60    214.83 o 
   3   0   9     3756.03     3607.57     59.03 o 
   5   0   9      314.71      276.29     26.62 o 
   7   0   9     1335.87     1377.80     56.37 o 
   9   0   9       72.46       49.49     25.46 o 
  11   0   9       28.33       63.60     28.94 o 
  13   0   9        5.83       54.40     37.07 o 
 -17   1   9      506.64      530.88     53.51 o 
 -16   1   9      637.75      517.16     35.44 o 
 -15   1   9      531.67      541.90     32.06 o 
 -14   1   9      567.76      553.87     31.96 o 
 -13   1   9      600.67      590.99     19.47 o 
 -12   1   9     5648.01     5131.15     65.99 o 
 -11   1   9     2549.81     2535.40     44.66 o 
 -10   1   9      213.61      219.98     23.51 o 
  -9   1   9      805.22      794.76     36.45 o 
  -8   1   9       56.92       48.21     10.80 o 
  -7   1   9      226.14      166.44     14.93 o 
  -6   1   9     2425.03     2360.82     31.26 o 
  -5   1   9     1275.20     1185.17     18.96 o 
  -4   1   9      145.56      113.50      5.74 o 
  -3   1   9      783.53      834.58     15.86 o 
  -2   1   9     1433.93     1419.53     18.48 o 
  -1   1   9       97.18       88.75      4.47 o 
   0   1   9        1.59        7.49      5.05 o 
   1   1   9     1275.50     1457.37     17.37 o 
   2   1   9      688.16      689.68     11.17 o 
   3   1   9     6234.68     6210.98     56.26 o 
   4   1   9     1483.98     1609.31     27.06 o 
   5   1   9     2392.05     2380.71     41.41 o 
   6   1   9      345.87      325.97     21.53 o 
   7   1   9      487.39      477.63     25.15 o 
   8   1   9      509.46      496.59     54.00 o 
   9   1   9     1389.53     1303.85     41.72 o 
  10   1   9     1942.49     1929.42     53.32 o 
  11   1   9     1292.66     1204.73     43.80 o 
  12   1   9      387.26      398.19     31.14 o 
  13   1   9      148.54      171.50     28.36 o 
  14   1   9      118.09      139.93     30.37 o 
 -17   2   9      105.01       87.10     40.64 o 
 -16   2   9       20.16      -13.58     32.43 o 
 -15   2   9       31.97      -12.57     24.25 o 
 -14   2   9        3.13       -2.30     11.85 o 
 -13   2   9      202.76      159.33     17.21 o 
 -12   2   9     1107.82     1226.81     26.37 o 
 -10   2   9      615.66      553.84     17.04 o 
  -9   2   9      524.36      539.56     15.85 o 
  -7   2   9      355.29      360.18     12.01 o 
  -6   2   9     4783.60     4794.73     64.17 o 
  -5   2   9     2221.64     2224.96     29.43 o 
  -4   2   9    17827.94    18540.88    206.04 o 
  -3   2   9       28.76       43.20      5.93 o 
  -2   2   9    10725.15    11878.11    110.55 o 
  -1   2   9      121.97      129.51     12.67 o 
   0   2   9    10811.13    10875.21    121.89 o 
   1   2   9     2950.24     3005.21     30.05 o 
   2   2   9    14728.52    14758.62    124.48 o 
   3   2   9     4531.24     4744.07     44.67 o 
   4   2   9       74.02       77.71     12.25 o 
   5   2   9        0.64        3.41     10.56 o 
   6   2   9     3932.79     4081.86     62.97 o 
   7   2   9      382.42      364.96     22.72 o 
   8   2   9      284.82      339.22     25.27 o 
   9   2   9      283.57      312.37     25.92 o 
  10   2   9      325.05      304.78     27.57 o 
  11   2   9       76.56       59.83     20.35 o 
  12   2   9       54.82       37.18     22.99 o 
  13   2   9       40.89       19.31     24.67 o 
  14   2   9      131.67      106.13     27.34 o 
 -16   3   9      214.06      124.61     38.95 o 
 -15   3   9      294.60      249.14     39.93 o 
 -14   3   9       86.48       89.88     28.10 o 
 -13   3   9     2043.07     2175.31     37.64 o 
 -12   3   9     1666.88     1601.18     30.72 o 
 -11   3   9      236.93      228.13     16.29 o 
 -10   3   9     6556.44     6835.42     90.83 o 
  -9   3   9     3590.02     3760.47     49.47 o 
  -8   3   9     1408.02     1493.83     25.64 o 
  -7   3   9     1283.75     1333.15     34.99 o 
  -6   3   9       75.47       66.33     11.46 o 
  -5   3   9     6082.63     6341.91     70.22 o 
  -4   3   9       18.14        8.94      6.22 o 
  -3   3   9     3359.76     3355.57     41.54 o 
  -2   3   9        1.96       -4.03      4.03 o 
  -1   3   9      393.01      361.35      7.57 o 
   0   3   9      869.06      967.69     16.00 o 
   1   3   9      319.59      339.57      8.22 o 
   2   3   9     7198.82     7569.46     68.61 o 
   3   3   9    14924.40    15119.16    128.23 o 
   4   3   9       39.83       32.91      5.32 o 
   5   3   9       53.05       46.00     14.25 o 
   6   3   9       58.88       50.73     12.29 o 
   7   3   9     1681.09     1602.18     45.14 o 
   8   3   9      703.43      734.62     30.53 o 
   9   3   9     3041.32     2725.73     63.94 o 
  10   3   9     1768.99     1627.91     48.54 o 
  11   3   9      477.03      478.92     36.31 o 
  12   3   9      439.38      489.39     36.15 o 
  13   3   9     1139.96     1210.01     48.98 o 
 -16   4   9        0.99       -8.40     34.75 o 
 -15   4   9       27.88       29.12     32.25 o 
 -14   4   9       13.16       -4.32     13.46 o 
 -13   4   9        8.10       -1.30     12.73 o 
 -12   4   9       74.22       58.55     22.34 o 
 -11   4   9      206.93      219.73     26.17 o 
 -10   4   9        1.81       -1.59      8.93 o 
  -9   4   9     2028.72     2000.37     32.45 o 
  -8   4   9     1078.60     1120.21     25.21 o 
  -7   4   9     7157.88     7391.48     95.55 o 
  -6   4   9      314.56      295.92     12.12 o 
  -5   4   9     8807.70     8482.05     91.33 o 
  -4   4   9     1032.02      980.90     16.23 o 
  -3   4   9    16504.14    17563.43    179.91 o 
  -2   4   9     1008.30     1077.93     16.62 o 
  -1   4   9     5464.44     5522.80     60.65 o 
   0   4   9      750.76      861.18     12.87 o 
   1   4   9     7550.44     6661.98     87.10 o 
   2   4   9     8407.50     8890.20     78.20 o 
   3   4   9     3858.14     3705.99     39.91 o 
   4   4   9       16.61       15.16      6.06 o 
   5   4   9      283.08      274.06     15.81 o 
   6   4   9      171.92      146.40     16.09 o 
   7   4   9     2598.94     2723.23     82.52 o 
   8   4   9      219.36      216.03     25.64 o 
   9   4   9        2.43        5.65     14.01 o 
  10   4   9      173.82      174.70     24.41 o 
  11   4   9      210.59      277.91     28.77 o 
  12   4   9       89.61       79.55     24.59 o 
  13   4   9       67.02       65.60     33.54 o 
 -16   5   9      409.19      339.54     51.72 o 
 -15   5   9      386.41      426.10     48.86 o 
 -14   5   9     1729.78     1772.18     40.88 o 
 -13   5   9      498.01      468.97     22.04 o 
 -12   5   9     6079.94     6242.67     91.08 o 
 -11   5   9     1842.36     1703.08     36.63 o 
 -10   5   9     1718.30     1738.87     51.97 o 
  -9   5   9      177.77      160.81     23.52 o 
  -8   5   9     1205.32     1128.47     25.57 o 
  -7   5   9      535.86      522.51     18.34 o 
  -6   5   9     1795.46     1680.51     29.73 o 
  -5   5   9      113.89      130.91      7.84 o 
  -4   5   9       40.92       41.08      5.46 o 
  -3   5   9      114.65      133.65      9.82 o 
  -2   5   9      150.91      148.99      7.67 o 
  -1   5   9       23.39        4.63      4.88 o 
   0   5   9     1599.90     1829.67     21.41 o 
   1   5   9      528.10      480.99     11.11 o 
   2   5   9     1428.56     1381.39     19.70 o 
   3   5   9       27.49        6.57      5.31 o 
   4   5   9      344.33      332.91     13.74 o 
   5   5   9     1131.74     1102.83     32.86 o 
   6   5   9      299.87      284.39     29.78 o 
   7   5   9        2.84       19.92     12.46 o 
   8   5   9     2920.15     2842.91     51.77 o 
   9   5   9      401.89      435.82     22.50 o 
  10   5   9      616.03      607.18     31.68 o 
  11   5   9      883.59      838.70     38.39 o 
  12   5   9      135.37      124.64     26.46 o 
  13   5   9       76.89       95.74     27.58 o 
 -16   6   9       26.58       39.93     36.54 o 
 -15   6   9        3.17      -10.54     34.12 o 
 -14   6   9      318.58      371.40     37.38 o 
 -13   6   9      532.48      497.70     25.26 o 
 -12   6   9      136.76      130.58     15.88 o 
 -11   6   9      956.48      841.77     28.35 o 
 -10   6   9     2385.20     2384.82     45.04 o 
  -9   6   9       15.96       12.81     21.35 o 
  -8   6   9      998.40      993.05     24.40 o 
  -7   6   9       34.34       47.74      9.53 o 
  -6   6   9     5364.04     5292.18     71.78 o 
  -5   6   9     7212.95     7538.77     83.30 o 
  -4   6   9     8118.11     8336.01    105.62 o 
  -3   6   9      489.58      532.01     13.94 o 
  -2   6   9     8044.62     8434.63     82.62 o 
  -1   6   9      495.92      473.76     13.83 o 
   0   6   9     5557.78     5625.64     64.99 o 
   1   6   9      681.89      681.16     13.69 o 
   3   6   9      206.16      196.50      9.65 o 
   4   6   9     4346.62     4367.65     47.55 o 
   5   6   9       74.13       58.94     18.19 o 
   6   6   9       26.28       -0.21     12.35 o 
   7   6   9        2.47       -0.11     11.30 o 
   8   6   9       32.02       43.11     18.17 o 
   9   6   9      387.28      410.26     28.55 o 
  10   6   9       55.43       47.49     20.63 o 
  11   6   9       61.27       35.02     22.62 o 
  12   6   9      212.10      237.89     66.15 o 
  13   6   9       85.36      119.40     29.63 o 
 -16   7   9       27.03       -5.09     39.48 o 
 -15   7   9      669.32      601.36     54.58 o 
 -14   7   9      550.28      512.88     25.66 o 
 -13   7   9     2529.81     2704.22     53.02 o 
 -12   7   9      123.83      137.18     18.61 o 
 -11   7   9     2112.51     2158.92     44.02 o 
 -10   7   9       46.54       49.72     15.23 o 
  -9   7   9       89.92       96.52     15.94 o 
  -8   7   9       30.66       27.07     12.80 o 
  -7   7   9     4752.58     4876.80     86.97 o 
  -6   7   9      512.02      506.26     23.37 o 
  -5   7   9      408.21      365.64     11.92 o 
  -4   7   9      249.74      234.45     10.11 o 
  -3   7   9     1604.31     1675.54     26.92 o 
  -2   7   9      411.48      378.94     12.89 o 
  -1   7   9      177.40      171.51     13.40 o 
   0   7   9      300.76      252.62      9.71 o 
   1   7   9      679.66      726.48     14.72 o 
   2   7   9        7.25        9.93      5.61 o 
   3   7   9     2305.79     2039.61     30.25 o 
   4   7   9      314.90      312.59     11.74 o 
   5   7   9     1820.91     1924.83     40.34 o 
   6   7   9     1142.57     1218.35     38.68 o 
   7   7   9     2228.93     2153.68     54.05 o 
   8   7   9      272.25      327.37     26.57 o 
   9   7   9     2509.84     2506.54     63.67 o 
  10   7   9       83.82       64.59     21.91 o 
  11   7   9      263.34      239.69     28.89 o 
  12   7   9      327.71      426.08     36.15 o 
 -15   8   9       12.62        5.36     37.07 o 
 -14   8   9       99.18       88.78     23.25 o 
 -13   8   9      314.88      385.12     24.17 o 
 -12   8   9       18.13        2.36     13.76 o 
 -11   8   9      810.69      846.44     27.52 o 
 -10   8   9      902.36      866.99     31.83 o 
  -9   8   9      615.06      655.54     51.94 o 
  -8   8   9      128.93      127.42     31.58 o 
  -7   8   9      119.39      119.42     16.11 o 
  -6   8   9     3532.73     3392.77     66.32 o 
  -5   8   9     4456.06     4321.05     62.06 o 
  -4   8   9     2883.42     2876.52     43.75 o 
  -3   8   9    10941.55    11081.68    137.77 o 
  -2   8   9       47.17       28.50      7.93 o 
  -1   8   9      715.60      658.64     16.73 o 
   0   8   9      272.84      253.60     10.50 o 
   1   8   9     5918.39     5812.80     61.00 o 
   2   8   9     1880.56     1737.19     25.98 o 
   3   8   9     5393.23     5199.25     91.98 o 
   4   8   9      548.00      503.50     15.36 o 
   5   8   9      634.75      660.04     27.94 o 
   6   8   9      178.72      169.03     19.92 o 
   7   8   9        4.00        9.65     20.63 o 
   8   8   9      714.04      714.38     33.73 o 
   9   8   9      122.55      109.44     22.31 o 
  10   8   9        4.96       -2.84     19.32 o 
  11   8   9        8.97       -9.06     27.74 o 
  12   8   9       42.98       39.06     30.46 o 
 -15   9   9       53.03       10.18     41.18 o 
 -14   9   9     1381.70     1577.58     52.74 o 
 -13   9   9      260.03      281.76     24.14 o 
 -12   9   9     1733.64     1809.78     42.57 o 
 -11   9   9      249.15      313.06     30.15 o 
 -10   9   9     1078.69     1012.01     35.37 o 
  -9   9   9       34.67       10.17     14.75 o 
  -8   9   9      260.96      239.32     20.84 o 
  -7   9   9      124.94       85.74     16.03 o 
  -6   9   9     2650.42     2574.44     56.23 o 
  -5   9   9       12.76       26.18     16.66 o 
  -4   9   9     1148.03     1008.22     31.70 o 
  -3   9   9       88.15       74.77     10.64 o 
  -2   9   9      492.39      462.59     14.80 o 
  -1   9   9      380.70      337.18     13.48 o 
   0   9   9        1.63       -3.56      8.62 o 
   1   9   9      799.77      800.47     19.36 o 
   2   9   9     1060.79      967.73     21.32 o 
   3   9   9      175.50      165.21     13.65 o 
   4   9   9      377.86      310.05     19.34 o 
   5   9   9      510.52      454.45     24.70 o 
   6   9   9     1194.05     1202.96     38.39 o 
   7   9   9      390.43      403.59     25.83 o 
   8   9   9     1899.31     1811.40     60.03 o 
   9   9   9       17.58        0.41     19.48 o 
  10   9   9      435.75      452.10     33.01 o 
  11   9   9        9.41       -3.77     22.88 o 
 -14  10   9      263.79      289.03     36.45 o 
 -13  10   9        4.40       11.51     17.47 o 
 -12  10   9       13.30       20.05     15.69 o 
 -11  10   9      360.47      424.28     26.49 o 
 -10  10   9      474.53      470.82     26.70 o 
  -9  10   9      120.99      108.31     24.52 o 
  -8  10   9      201.54      202.30     20.43 o 
  -7  10   9      203.52      232.20     37.65 o 
  -6  10   9     4775.06     4612.97     85.84 o 
  -5  10   9     1282.95     1392.73     38.71 o 
  -4  10   9     1920.76     1886.10     45.98 o 
  -3  10   9     1369.30     1251.79     36.32 o 
  -2  10   9     1390.70     1453.31     31.90 o 
  -1  10   9       20.30       30.36      8.94 o 
   0  10   9     2790.00     2828.17     41.34 o 
   1  10   9     3356.14     3447.91     47.40 o 
   2  10   9      567.02      524.69     21.81 o 
   3  10   9      901.32      865.10     20.98 o 
   4  10   9     2010.28     1784.25     63.42 o 
   5  10   9        8.50      -14.30     14.93 o 
   6  10   9       75.37       39.06     18.00 o 
   7  10   9      358.52      409.73     28.37 o 
   8  10   9      212.18      207.48     24.82 o 
   9  10   9      141.04      140.23     24.44 o 
  10  10   9       70.71       92.83     24.24 o 
  11  10   9       72.59      120.82     26.36 o 
 -13  11   9      377.67      403.15     26.42 o 
 -12  11   9        6.76       -1.03     18.47 o 
 -11  11   9     1466.99     1522.70     46.50 o 
 -10  11   9       27.32       43.81     29.03 o 
  -9  11   9       96.53      122.22     18.82 o 
  -8  11   9        3.41      -13.43     13.43 o 
  -7  11   9     1078.81     1192.30     37.96 o 
  -6  11   9        3.83      -10.97     15.95 o 
  -5  11   9        5.12      -13.34     13.34 o 
  -4  11   9      117.03      102.87     16.92 o 
  -3  11   9      246.06      291.75     37.12 o 
  -2  11   9      112.57       77.38     12.83 o 
  -1  11   9       56.66       49.51     11.78 o 
   0  11   9      543.38      575.28     20.67 o 
   1  11   9     1101.16     1050.21     26.12 o 
   2  11   9       99.83       87.17     13.64 o 
   3  11   9      544.59      559.11     17.91 o 
   4  11   9      294.21      266.56     17.57 o 
   5  11   9     1513.71     1408.91     43.72 o 
   6  11   9      265.18      354.49     27.28 o 
   7  11   9      160.95      168.53     23.98 o 
   8  11   9       36.32        5.79     22.87 o 
   9  11   9      939.84      978.59     42.41 o 
  10  11   9       50.00       59.76     25.16 o 
 -13  12   9      220.49      226.71     23.87 o 
 -12  12   9      182.58      240.66     26.96 o 
 -11  12   9        9.89      -18.23     18.35 o 
 -10  12   9      689.29      742.51     33.86 o 
  -9  12   9      326.88      352.72     42.70 o 
  -8  12   9      178.37      183.40     22.56 o 
  -7  12   9     1976.81     1866.98     49.81 o 
  -6  12   9      951.94      919.62     38.77 o 
  -5  12   9     1027.22      957.63     34.64 o 
  -4  12   9     1534.62     1626.41     59.05 o 
  -3  12   9      710.19      760.88     47.70 o 
  -2  12   9      283.74      251.45     17.73 o 
  -1  12   9     1090.75     1026.06     28.68 o 
   0  12   9     1669.53     1663.42     37.68 o 
   1  12   9     1300.14     1257.98     38.94 o 
   2  12   9      297.10      256.82     17.90 o 
   3  12   9      893.82      886.36     26.57 o 
   4  12   9        6.16        4.08     12.79 o 
   5  12   9       16.76       35.23     18.11 o 
   6  12   9       11.98        8.83     18.10 o 
   7  12   9        5.89      -12.91     17.84 o 
   8  12   9      133.18      128.23     41.54 o 
   9  12   9      114.09      114.77     46.23 o 
 -12  13   9      556.89      639.63     35.24 o 
 -11  13   9        5.97      -18.50     19.77 o 
 -10  13   9     1017.82     1026.49     40.12 o 
  -9  13   9      132.36      148.43     42.88 o 
  -8  13   9      815.17      850.52     34.82 o 
  -7  13   9      165.86      177.33     54.80 o 
  -6  13   9       19.67       10.26     17.34 o 
  -5  13   9       22.23       47.61     16.99 o 
  -4  13   9       63.31       31.41     17.81 o 
  -3  13   9      886.64      910.11     34.27 o 
  -2  13   9      254.57      226.51     18.39 o 
  -1  13   9      245.99      268.53     19.43 o 
   0  13   9      457.98      388.00     20.11 o 
   1  13   9       64.59       62.34     13.98 o 
   2  13   9      603.87      570.03     23.09 o 
   3  13   9      260.43      288.73     30.11 o 
   4  13   9      620.72      606.64     31.44 o 
   5  13   9       68.00       43.77     27.51 o 
   6  13   9      235.42      290.43     28.05 o 
   7  13   9      124.54      142.36     39.39 o 
   8  13   9      580.33      563.29     34.61 o 
 -11  14   9       69.77       92.81     23.78 o 
 -10  14   9        2.21       -9.42     20.17 o 
  -9  14   9      534.01      506.82     29.91 o 
  -8  14   9      141.31      120.20     22.90 o 
  -7  14   9      401.70      337.31     27.31 o 
  -6  14   9      922.64      919.59     36.83 o 
  -5  14   9      861.80      843.46     40.73 o 
  -4  14   9      922.48      898.69     35.86 o 
  -3  14   9      680.72      657.38     31.74 o 
  -2  14   9      437.03      427.04     25.66 o 
  -1  14   9     1029.74     1025.47     30.45 o 
   0  14   9      783.14      770.74     26.73 o 
   1  14   9      331.37      353.05     28.06 o 
   2  14   9      809.95      737.30     29.42 o 
   3  14   9       24.36        1.17     14.89 o 
   4  14   9      428.42      434.80     27.36 o 
   5  14   9       50.23       -1.70     27.78 o 
   6  14   9      149.91       67.62     32.78 o 
   7  14   9      384.04      449.23     42.61 o 
  -9  15   9      465.85      491.41     39.66 o 
  -8  15   9        5.73       26.11     36.09 o 
  -7  15   9      118.33      105.42     22.23 o 
  -6  15   9      150.45      157.23     26.53 o 
  -5  15   9       78.88       97.45     48.10 o 
  -4  15   9       25.53       19.90     19.23 o 
  -3  15   9       59.97       35.48     19.29 o 
  -2  15   9       33.34       34.70     19.81 o 
  -1  15   9        3.03       -5.61     13.74 o 
   0  15   9       98.54      105.93     17.31 o 
   1  15   9      107.15       97.49     22.25 o 
   2  15   9      413.94      417.65     23.33 o 
   3  15   9      250.18      199.45     33.53 o 
   4  15   9        0.24       -5.25     31.40 o 
   5  15   9      300.73      364.19     45.29 o 
   6  15   9       33.67       46.90     34.03 o 
  -8  16   9      351.05      434.60     34.33 o 
  -7  16   9      524.91      575.49     38.28 o 
  -6  16   9      355.76      428.19     57.30 o 
  -5  16   9      232.87      247.97     38.46 o 
  -4  16   9     1250.74     1280.50     45.65 o 
  -3  16   9      162.78      129.79     22.51 o 
  -2  16   9      581.39      591.32     48.28 o 
  -1  16   9      415.36      468.80     31.99 o 
   0  16   9       81.17       83.30     18.67 o 
   1  16   9       94.44       69.91     20.30 o 
   2  16   9      207.87      218.57     26.70 o 
   3  16   9      334.52      454.86     26.69 o 
   4  16   9      388.05      432.64     79.55 o 
  -5  17   9        3.11       -8.86     20.77 o 
  -4  17   9       46.53       45.53     41.14 o 
  -3  17   9      548.81      567.76     41.94 o 
  -2  17   9       14.99       15.25     22.02 o 
  -1  17   9       67.34       73.52     24.30 o 
   0  17   9       25.26       10.58     16.46 o 
   1  17   9        2.04       -3.79     17.75 o 
   2  17   9      322.12      349.80     31.32 o 
 -14   0  10       39.89       22.21     16.69 o 
 -12   0  10      676.99      616.55     26.71 o 
 -10   0  10      121.01      151.14     32.11 o 
  -8   0  10    10005.22    10203.99    348.34 o 
  -6   0  10     8090.23     8323.12    224.48 o 
  -4   0  10     2349.66     2146.40     42.60 o 
  -2   0  10    11279.76    11607.56    139.58 o 
   0   0  10      707.99      754.49     19.74 o 
   2   0  10     4198.77     4026.93     69.23 o 
   4   0  10     6504.20     6368.76    160.48 o 
   6   0  10     3859.52     4067.12     88.44 o 
   8   0  10      406.51      405.46     36.54 o 
  10   0  10       27.12       42.97     27.69 o 
  12   0  10     1070.51     1118.66     65.21 o 
 -15   1  10     1791.86     1787.55     76.20 o 
 -14   1  10     1340.82     1393.92     52.73 o 
 -13   1  10     2164.49     2150.68     46.39 o 
 -12   1  10      914.50      810.71     30.50 o 
 -11   1  10      964.18      946.53     22.15 o 
 -10   1  10     4830.46     4976.25     71.77 o 
  -9   1  10     6923.67     6621.33     77.23 o 
  -8   1  10     2933.36     3140.29     41.53 o 
  -7   1  10      510.94      483.73     13.36 o 
  -6   1  10      243.19      231.77      9.27 o 
  -5   1  10      176.18      160.55     13.96 o 
  -4   1  10      423.68      497.39     12.73 o 
  -3   1  10     1144.44     1098.09     30.92 o 
  -2   1  10     2553.56     3077.74     38.60 o 
  -1   1  10      548.01      479.19     13.43 o 
   0   1  10      284.85      402.28     10.40 o 
   1   1  10      484.56      534.76     10.12 o 
   2   1  10     1003.66     1015.47     14.57 o 
   3   1  10     1643.37     1817.37     21.24 o 
   4   1  10       81.07       65.86      9.27 o 
   5   1  10       14.20       13.11      9.26 o 
   6   1  10      825.04      728.81     23.58 o 
   7   1  10      525.63      567.42     28.45 o 
   8   1  10      876.17      916.45     34.20 o 
   9   1  10       31.44       36.05     17.68 o 
  10   1  10      324.43      394.72     29.08 o 
  11   1  10     1162.03     1207.59     71.02 o 
  12   1  10     1078.58     1056.04     44.28 o 
  13   1  10     1179.96     1117.48     47.59 o 
 -16   2  10       70.75       24.65     34.48 o 
 -15   2  10       22.88      -17.69     30.10 o 
 -14   2  10        9.13        3.98     12.92 o 
 -13   2  10     1096.24     1027.86     29.26 o 
 -12   2  10        5.22       -9.02      9.02 o 
 -11   2  10     1064.98      989.12     22.91 o 
 -10   2  10      437.18      463.29     20.66 o 
  -9   2  10     2274.70     2270.94     45.43 o 
  -8   2  10     1855.73     1834.38     33.51 o 
  -7   2  10     3578.57     3388.78     42.98 o 
  -6   2  10      389.20      415.05     13.29 o 
  -5   2  10     8304.86     8436.22    124.19 o 
  -4   2  10       12.82       22.55      7.05 o 
  -3   2  10     4352.27     4281.09     51.09 o 
  -2   2  10      823.83      817.52     30.70 o 
  -1   2  10    34675.86    35584.83    373.84 o 
   0   2  10      313.49      390.01     24.65 o 
   1   2  10     5369.73     4949.24     46.25 o 
   2   2  10     2134.49     2236.25     24.76 o 
   3   2  10     2206.17     1990.56     23.02 o 
   4   2  10       48.81       52.97      9.00 o 
   5   2  10     4769.17     4661.22     68.96 o 
   6   2  10       63.67       78.49     12.68 o 
   7   2  10      873.79      914.55     26.93 o 
   8   2  10        8.31        4.55     12.89 o 
   9   2  10        3.60       -1.58     18.67 o 
  10   2  10      338.29      349.87     29.26 o 
  11   2  10       97.85      133.76     40.20 o 
  12   2  10      102.29      104.55     25.66 o 
  13   2  10       30.82       12.33     22.60 o 
 -17   3  10      284.70      334.80     50.11 o 
 -16   3  10     1194.48     1197.63     66.28 o 
 -15   3  10      526.25      518.11     46.90 o 
 -14   3  10     1217.86     1203.11     41.76 o 
 -13   3  10      346.78      354.72     20.53 o 
 -12   3  10     2980.20     3010.21     89.29 o 
 -11   3  10      278.98      231.29     16.58 o 
 -10   3  10     1272.95     1364.34     31.03 o 
  -9   3  10     2289.23     2132.15     37.82 o 
  -7   3  10     1159.04     1170.71     24.07 o 
  -6   3  10      374.57      395.71     13.02 o 
  -5   3  10      676.84      632.34     12.82 o 
  -4   3  10      336.42      378.12     11.86 o 
  -3   3  10       46.02       15.12      5.77 o 
  -2   3  10      438.44      336.71      9.46 o 
  -1   3  10        4.50       10.66      3.78 o 
   0   3  10    12796.37    13238.33    137.42 o 
   1   3  10      881.64      998.10     14.32 o 
   2   3  10      225.50      194.63      8.72 o 
   3   3  10     1571.24     1661.50     20.56 o 
   4   3  10        8.89        1.83      8.13 o 
   5   3  10      165.59      203.52     17.93 o 
   6   3  10     3598.63     3588.75     58.10 o 
   7   3  10       23.30       29.00     13.03 o 
   8   3  10      657.70      626.08     24.29 o 
   9   3  10        3.73       -2.13     13.42 o 
  10   3  10      251.22      296.97     27.72 o 
  11   3  10      507.00      512.46     32.63 o 
  12   3  10      745.91      709.00    101.16 o 
  13   3  10      112.96      139.74     28.38 o 
 -16   4  10      284.00      368.57     51.19 o 
 -15   4  10        0.00      -23.76     30.64 o 
 -14   4  10       60.06       50.14     15.25 o 
 -13   4  10       14.36      -12.95     12.95 o 
 -12   4  10      211.90      228.40     17.50 o 
 -11   4  10     1142.87      917.51     26.62 o 
 -10   4  10        8.70        3.23     12.02 o 
  -9   4  10       10.07       10.43     10.53 o 
  -8   4  10     2423.42     2522.07     58.87 o 
  -7   4  10      527.00      501.27     21.80 o 
  -6   4  10     1684.02     1639.04     54.85 o 
  -5   4  10      710.18      673.96     19.04 o 
  -4   4  10     1580.07     1644.69     29.82 o 
  -3   4  10      274.06      327.06     11.22 o 
  -2   4  10    10936.24    11089.83    109.30 o 
  -1   4  10      958.39      812.12     12.29 o 
   0   4  10     6472.38     6480.78     58.85 o 
   1   4  10      212.19      192.76     16.22 o 
   2   4  10     5050.13     4940.37     47.09 o 
   3   4  10        8.91        0.35      5.26 o 
   4   4  10     4658.43     4570.65     58.43 o 
   5   4  10       63.63       50.88     13.04 o 
   6   4  10      811.13      821.16     24.83 o 
   7   4  10        8.58       -4.26     11.76 o 
   8   4  10       36.15       28.38     13.44 o 
   9   4  10      252.55      246.52     20.24 o 
  10   4  10       52.11       45.68     15.97 o 
  11   4  10        6.96      -12.64     16.26 o 
  12   4  10      202.99      223.79     29.57 o 
  13   4  10        1.16       15.67     32.52 o 
 -16   5  10      114.12       58.33     38.77 o 
 -15   5  10     1865.63     1978.72     84.95 o 
 -14   5  10      640.18      700.38     31.74 o 
 -13   5  10     1727.67     1809.11     40.70 o 
 -12   5  10      512.56      555.14     22.96 o 
 -11   5  10      743.83      606.06     22.74 o 
 -10   5  10     1555.64     1554.78     34.67 o 
  -9   5  10     5514.49     5367.45     94.68 o 
  -8   5  10     2468.62     2444.52     53.03 o 
  -7   5  10     3168.05     3214.06     63.00 o 
  -6   5  10        9.08       16.76      8.09 o 
  -5   5  10       26.41       28.29      8.34 o 
  -4   5  10     2280.51     2416.08     39.17 o 
  -3   5  10     4309.78     4431.36     47.85 o 
  -2   5  10      689.58      672.40     13.78 o 
  -1   5  10      452.29      473.65     11.16 o 
   0   5  10      199.68      248.52      8.06 o 
   1   5  10     4995.80     5164.68     61.08 o 
   2   5  10      625.16      589.96     11.79 o 
   3   5  10      802.04      838.68     14.41 o 
   4   5  10      305.89      320.54     15.90 o 
   5   5  10      342.98      304.86     17.23 o 
   6   5  10       19.27       27.80     12.38 o 
   7   5  10     1589.14     1581.64     35.78 o 
   8   5  10      233.19      258.36     33.56 o 
   9   5  10      147.73      146.08     17.95 o 
  10   5  10      239.03      316.32     27.86 o 
  11   5  10       56.35       93.16     23.88 o 
  12   5  10      616.71      540.03     34.95 o 
  13   5  10      878.16      918.45     45.10 o 
 -16   6  10       30.35      -18.58     36.09 o 
 -15   6  10      181.89      118.00     38.95 o 
 -14   6  10       64.42       64.73     23.64 o 
 -13   6  10       87.12       70.63     16.29 o 
 -12   6  10      225.54      201.86     18.22 o 
 -11   6  10      747.23      703.68     24.80 o 
 -10   6  10      233.32      241.63     21.00 o 
  -9   6  10     1239.61     1296.67     37.83 o 
  -8   6  10     3639.88     3753.97    171.60 o 
  -7   6  10     2867.07     2927.27     85.84 o 
  -6   6  10      666.78      695.34     34.17 o 
  -5   6  10     2170.63     2153.41     50.29 o 
  -4   6  10      108.10      123.59     11.27 o 
  -3   6  10    11541.72    11713.32    125.40 o 
  -2   6  10     3557.88     3715.29     54.07 o 
  -1   6  10     4904.17     4743.29     50.85 o 
   0   6  10      156.53      139.05      7.78 o 
   1   6  10     7532.89     7548.92     76.58 o 
   2   6  10     1271.35     1069.62     41.90 o 
   3   6  10     3342.69     3416.63     39.57 o 
   4   6  10        2.28       -1.76      8.45 o 
   5   6  10     2644.83     2641.96     89.91 o 
   6   6  10      180.38      239.06     30.82 o 
   8   6  10      109.63      125.15     20.02 o 
   9   6  10       34.23       26.56     26.26 o 
  10   6  10       52.03       32.58     19.83 o 
  11   6  10       74.20       67.45     22.45 o 
  12   6  10        4.45       29.26     23.28 o 
 -15   7  10       10.31       32.69     37.88 o 
 -14   7  10     2015.77     2213.73     49.05 o 
 -13   7  10       62.72       65.54     15.83 o 
 -12   7  10     1693.63     1626.21     38.60 o 
 -11   7  10     1487.59     1530.26     36.81 o 
 -10   7  10     2752.38     2798.25    115.01 o 
  -9   7  10        2.23      -11.74     11.74 o 
  -8   7  10     1132.53     1103.93     34.14 o 
  -7   7  10       11.85       -6.20     12.41 o 
  -6   7  10      770.41      799.29     24.51 o 
  -5   7  10        6.39       -1.87      8.31 o 
  -4   7  10      393.78      401.36     15.60 o 
  -3   7  10     1681.57     1812.38     28.78 o 
  -2   7  10       96.73       98.81     10.29 o 
  -1   7  10      779.01      731.05     17.38 o 
   0   7  10     1926.57     1898.85     29.58 o 
   1   7  10      386.57      357.29     10.31 o 
   2   7  10       18.01        4.47      5.79 o 
   3   7  10     1171.74     1092.05     17.40 o 
   4   7  10        2.44       -5.22      7.82 o 
   5   7  10        5.32        3.85     10.49 o 
   6   7  10     4218.95     4191.39     82.90 o 
   7   7  10      431.89      424.56     28.05 o 
   8   7  10     1356.68     1467.66     45.88 o 
   9   7  10        1.61        7.04     18.95 o 
  10   7  10       77.27       89.85     36.45 o 
  11   7  10      510.01      473.64     32.84 o 
  12   7  10      896.97     1029.91     85.49 o 
 -15   8  10       18.37       23.94     38.68 o 
 -14   8  10       42.94       27.00     17.93 o 
 -13   8  10      140.83      133.95     20.96 o 
 -12   8  10       40.75       35.85     16.65 o 
 -11   8  10       98.58       86.46     18.19 o 
 -10   8  10     1206.59     1179.32     57.21 o 
  -9   8  10      576.42      594.28     27.24 o 
  -8   8  10     1737.80     1750.11     45.26 o 
  -7   8  10      822.80      707.15     32.20 o 
  -6   8  10       24.42       29.00     12.53 o 
  -5   8  10      183.72      204.27     17.14 o 
  -4   8  10     2725.79     2793.09     45.29 o 
  -3   8  10      505.04      503.39     15.15 o 
  -2   8  10     2554.57     2521.98     40.51 o 
  -1   8  10     1899.62     1810.94     29.49 o 
   0   8  10     1742.72     1751.30     25.44 o 
   1   8  10     1110.78     1080.57     27.24 o 
   2   8  10     2592.30     2561.03     30.57 o 
   3   8  10       48.29       18.50      6.94 o 
   4   8  10      834.41      856.57     23.32 o 
   5   8  10      648.21      657.22     27.89 o 
   6   8  10      666.74      646.72     30.77 o 
   7   8  10        3.83       14.83     18.07 o 
   8   8  10      984.58     1067.34     72.85 o 
   9   8  10       34.75       17.29     21.35 o 
  10   8  10      386.00      366.58     32.49 o 
  11   8  10      134.31      192.31     34.93 o 
 -14   9  10      445.32      514.20     27.31 o 
 -13   9  10      604.61      605.14     27.31 o 
 -12   9  10      139.92      128.36     18.88 o 
 -11   9  10      985.23     1000.35     36.32 o 
 -10   9  10      282.14      262.72     23.64 o 
  -9   9  10      398.42      471.62     25.76 o 
  -8   9  10      369.38      377.15     22.63 o 
  -7   9  10     1727.86     1761.49     45.72 o 
  -6   9  10      746.07      684.97     28.17 o 
  -5   9  10       28.19        8.07     15.36 o 
  -4   9  10      498.18      494.45     23.91 o 
  -3   9  10      724.17      724.92     18.35 o 
  -2   9  10       61.75       47.78      9.00 o 
  -1   9  10      394.10      354.17     14.24 o 
   0   9  10       15.15        2.31      8.13 o 
   1   9  10     1297.77     1234.46     24.42 o 
   2   9  10      123.16      106.14     10.93 o 
   3   9  10     1051.31     1014.36     22.46 o 
   4   9  10      274.50      322.48     27.38 o 
   5   9  10      880.45      857.19     32.50 o 
   6   9  10        7.77       10.76     16.13 o 
   7   9  10      140.95      165.49     22.79 o 
   8   9  10       26.74       16.34     18.10 o 
   9   9  10      182.30      192.39     26.72 o 
  10   9  10       76.61       80.04     24.26 o 
  11   9  10      550.16      609.32     37.32 o 
 -14  10  10        0.45       -0.97     17.63 o 
 -13  10  10       63.54       83.48     19.76 o 
 -12  10  10        7.10       -3.58     18.64 o 
 -11  10  10       35.97       19.92     21.22 o 
 -10  10  10      129.25      139.33     20.91 o 
  -9  10  10      729.02      667.16     30.07 o 
  -8  10  10      488.44      521.73     26.39 o 
  -7  10  10     1536.40     1580.35     43.87 o 
  -6  10  10     1991.09     2064.10     50.40 o 
  -5  10  10     1047.19     1020.24     33.73 o 
  -4  10  10       17.70       -4.23     12.22 o 
  -3  10  10     5065.19     4975.95     89.76 o 
  -2  10  10      181.13      163.52     21.80 o 
  -1  10  10     1515.87     1447.30     30.63 o 
   0  10  10     1124.36     1063.55     23.15 o 
   1  10  10     5586.86     5495.26     68.42 o 
   2  10  10      380.78      374.35     24.09 o 
   3  10  10     1550.95     1503.42     25.23 o 
   4  10  10     2248.46     2125.87     92.35 o 
   5  10  10      513.32      468.33     25.89 o 
   6  10  10       18.06        2.50     16.08 o 
   7  10  10      207.48      243.69     26.71 o 
   8  10  10       37.36       39.73     20.24 o 
   9  10  10      179.78      190.98     26.60 o 
  10  10  10      514.72      561.64     36.28 o 
 -13  11  10       49.26       66.12     18.86 o 
 -12  11  10     1017.54     1004.65     39.75 o 
 -11  11  10      215.52      223.23     24.50 o 
 -10  11  10     1716.96     1786.53     50.40 o 
  -9  11  10       33.26       16.50     16.67 o 
  -8  11  10     2527.49     2529.72     60.11 o 
  -7  11  10      363.33      371.44     24.50 o 
  -6  11  10      512.48      435.97     24.26 o 
  -5  11  10       57.52       55.16     16.33 o 
  -4  11  10      318.42      320.96     23.02 o 
  -3  11  10       67.16       85.38     15.94 o 
  -2  11  10       21.61        0.98     10.57 o 
  -1  11  10       43.06       37.54     12.18 o 
   0  11  10      753.46      742.11     23.56 o 
   1  11  10      450.30      412.77     16.48 o 
   2  11  10      127.08      106.38     11.86 o 
   3  11  10       86.53       32.36     16.53 o 
   4  11  10      119.61      125.38     18.23 o 
   5  11  10        2.75      -18.67     22.96 o 
   6  11  10      837.18      810.72     34.98 o 
   7  11  10      234.83      256.66     26.12 o 
   8  11  10      415.48      408.04     30.37 o 
   9  11  10      108.89      126.77     33.99 o 
  10  11  10      626.68      600.82     37.39 o 
 -12  12  10       49.17       55.31     22.01 o 
 -11  12  10       52.77       24.91     19.67 o 
 -10  12  10      253.07      250.04     26.28 o 
  -9  12  10      275.82      272.53     25.73 o 
  -8  12  10      198.57      162.06     21.16 o 
  -7  12  10     2002.11     2008.99     82.72 o 
  -6  12  10      532.58      523.90     28.13 o 
  -5  12  10     1140.38     1034.51     35.77 o 
  -4  12  10      642.01      621.10     29.79 o 
  -3  12  10      978.19      969.92     34.52 o 
  -2  12  10     1123.15     1106.11     30.11 o 
  -1  12  10     2719.62     2663.40     48.96 o 
   0  12  10     2848.81     2744.71     50.21 o 
   1  12  10        4.53        8.27     12.37 o 
   2  12  10     1242.76     1328.42     39.27 o 
   3  12  10       57.64       54.79     14.52 o 
   4  12  10       54.98       32.44     14.00 o 
   5  12  10      577.02      535.52     43.06 o 
   6  12  10      260.26      236.63     37.16 o 
   7  12  10      132.44      147.30     34.57 o 
   8  12  10      238.75      252.09     41.81 o 
   9  12  10       88.26       75.75     35.55 o 
 -11  13  10      641.07      636.35     34.41 o 
 -10  13  10       10.07       -1.41     36.40 o 
  -9  13  10      533.63      560.59     37.25 o 
  -8  13  10        0.77        9.88     17.87 o 
  -7  13  10      758.75      751.76     33.88 o 
  -6  13  10      502.79      508.39     28.70 o 
  -5  13  10       47.11       15.24     17.02 o 
  -4  13  10      171.06      187.19     28.72 o 
  -3  13  10       82.03       53.20     18.16 o 
  -2  13  10       70.65       79.80     19.31 o 
  -1  13  10      232.72      233.28     18.78 o 
   0  13  10       61.94       59.46     13.72 o 
   1  13  10       16.15      -12.84     12.84 o 
   2  13  10      374.06      332.59     35.21 o 
   3  13  10      184.24      148.22     16.72 o 
   4  13  10       14.48        9.07     17.13 o 
   5  13  10      346.91      316.49     40.82 o 
   6  13  10       43.27       17.51     30.19 o 
   7  13  10      400.88      461.47     49.58 o 
   8  13  10       47.14       39.48     32.16 o 
 -10  14  10      180.79      217.39     27.05 o 
  -9  14  10      141.60      150.79     24.13 o 
  -8  14  10      129.49      141.59     23.89 o 
  -7  14  10      185.24      224.39     25.29 o 
  -6  14  10      682.28      631.72     52.61 o 
  -5  14  10      611.27      581.59     31.12 o 
  -4  14  10     1056.89     1026.06     38.72 o 
  -3  14  10       41.04       23.73     18.50 o 
  -2  14  10      101.35      122.74     21.80 o 
  -1  14  10     1150.01     1125.04     48.22 o 
   0  14  10     1169.64     1170.52     32.99 o 
   1  14  10     1088.59     1086.40     32.40 o 
   2  14  10      164.74      157.67     21.64 o 
   3  14  10      917.60      914.95     33.80 o 
   4  14  10      521.98      501.31     43.68 o 
   5  14  10      173.23      140.96     33.14 o 
   6  14  10      188.83      174.28     34.57 o 
   7  14  10       90.11      132.74     34.84 o 
  -9  15  10       76.32       70.26     23.22 o 
  -8  15  10      903.17      979.24     41.10 o 
  -7  15  10       36.75       37.06     20.30 o 
  -6  15  10       51.17       20.89     19.24 o 
  -5  15  10        5.80      -18.14     18.14 o 
  -4  15  10      364.79      417.01     31.47 o 
  -3  15  10        0.76       -4.72     17.03 o 
  -2  15  10      305.55      302.11     26.32 o 
  -1  15  10      206.37      172.21     19.78 o 
   0  15  10       42.52       29.78     15.89 o 
   1  15  10      264.62      269.88     31.03 o 
   2  15  10       52.91       35.01     16.07 o 
   3  15  10       43.65       29.15     17.43 o 
   4  15  10      537.58      520.16     45.02 o 
   5  15  10       52.64       20.99     29.30 o 
  -7  16  10      401.27      485.44     33.74 o 
  -6  16  10      151.57      162.86     26.45 o 
  -5  16  10      379.01      325.34     42.92 o 
  -4  16  10      290.68      298.06     40.33 o 
  -3  16  10      796.96      779.59     64.50 o 
  -2  16  10      345.52      355.42     30.51 o 
  -1  16  10      528.13      517.67     25.95 o 
   0  16  10      435.99      455.37     26.52 o 
   1  16  10       10.82       -7.38     16.94 o 
   2  16  10      399.52      434.45     26.99 o 
   3  16  10      707.66      797.25     37.83 o 
  -4  17  10       33.89       46.90     21.95 o 
  -3  17  10        9.51        2.52     21.88 o 
  -2  17  10        1.93        6.62     22.01 o 
  -1  17  10        9.46      -21.06     21.06 o 
   0  17  10       44.04       47.07     19.23 o 
 -15   0  11      232.52      309.70     36.98 o 
 -13   0  11      212.80      251.46     31.09 o 
 -11   0  11        7.13       22.36     13.88 o 
  -9   0  11      125.70      123.81     16.08 o 
  -7   0  11      102.67       58.24     17.73 o 
  -5   0  11     2690.99     2486.47     37.79 o 
  -3   0  11     1735.75     1587.36     34.98 o 
  -1   0  11      911.80     1001.70     19.21 o 
   1   0  11     3454.14     3272.18     57.79 o 
   3   0  11    10200.64    10787.43    178.59 o 
   5   0  11     5975.70     6033.88    105.37 o 
   7   0  11     2008.06     1891.76     49.12 o 
   9   0  11      604.64      655.58     45.47 o 
  11   0  11      526.92      477.28     45.02 o 
  13   0  11      442.60      546.16     56.46 o 
 -15   1  11      267.76      312.31     26.01 o 
 -14   1  11      347.93      372.92     26.04 o 
 -13   1  11     1028.96     1070.63     62.84 o 
 -11   1  11     1192.04     1007.59     58.33 o 
 -10   1  11     1642.44     1535.27     32.24 o 
  -9   1  11     1702.01     1574.93     47.94 o 
  -8   1  11       83.24       66.63      8.68 o 
  -7   1  11     5428.13     5821.94     66.98 o 
  -6   1  11     4565.40     4237.35     66.00 o 
  -5   1  11       65.04       21.34      4.68 o 
  -4   1  11      473.77      548.21     14.02 o 
  -3   1  11     3199.18     3225.46     41.35 o 
  -2   1  11        9.38        5.74      4.35 o 
  -1   1  11       10.18       10.07      3.76 o 
   0   1  11      429.91      379.29     18.74 o 
   1   1  11     2809.80     2889.47     30.10 o 
   2   1  11     2655.52     2867.64     30.42 o 
   3   1  11     5931.47     6186.49     57.27 o 
   4   1  11      363.86      363.19     15.04 o 
   5   1  11      587.34      550.60     17.95 o 
   6   1  11      324.06      297.97     16.16 o 
   7   1  11     1175.21     1109.99     29.81 o 
   8   1  11      111.46      104.98     15.92 o 
   9   1  11     1403.79     1510.56     46.33 o 
  10   1  11     1033.69     1128.44    135.91 o 
  11   1  11      455.33      441.91     30.42 o 
  12   1  11      291.37      304.37     51.27 o 
  13   1  11      226.54      239.52     33.10 o 
 -15   2  11       32.14        5.17     18.57 o 
 -14   2  11       35.53       60.34     15.07 o 
 -13   2  11      728.52      652.68     42.50 o 
 -12   2  11      948.35      900.94     26.41 o 
 -11   2  11      173.79       90.03     28.48 o 
 -10   2  11        6.19        2.81      9.50 o 
  -9   2  11      201.47      187.52     14.55 o 
  -8   2  11      935.63      886.84     22.59 o 
  -7   2  11      344.08      305.62     14.73 o 
  -6   2  11     4036.72     3897.78     56.88 o 
  -5   2  11       26.11        8.77      7.19 o 
  -4   2  11     9892.95     9657.78    104.73 o 
  -3   2  11       92.79      101.43      7.98 o 
  -2   2  11     2430.92     2378.35     28.53 o 
  -1   2  11       38.95       35.74      6.17 o 
   1   2  11      282.35      286.64      8.61 o 
   2   2  11    19411.44    19656.33    164.74 o 
   3   2  11      473.69      542.40     11.30 o 
   4   2  11     5926.83     5880.12     71.83 o 
   5   2  11      122.67      112.35     16.28 o 
   6   2  11     1928.19     1863.74     33.59 o 
   7   2  11      459.83      417.46     20.26 o 
   8   2  11     2216.04     2204.06     44.90 o 
   9   2  11       75.14       94.84     16.80 o 
  10   2  11      643.22      672.37     27.88 o 
  11   2  11       19.65       -6.99     16.78 o 
  12   2  11      212.01      201.56     29.61 o 
  13   2  11       57.25       54.56     34.53 o 
 -15   3  11      335.15      341.86     47.14 o 
 -14   3  11       33.06       18.67     14.41 o 
 -13   3  11     1480.57     1541.19     36.33 o 
 -12   3  11      634.71      676.00     24.10 o 
 -11   3  11     3968.13     3566.47     59.03 o 
 -10   3  11      793.20      774.97     58.38 o 
  -9   3  11     4240.27     4130.87     77.35 o 
  -8   3  11     1728.17     1720.37     34.05 o 
  -7   3  11      924.41      896.16     28.55 o 
  -6   3  11      583.94      542.49     17.51 o 
  -5   3  11      998.80      911.52     21.76 o 
  -4   3  11       43.17       30.72      6.67 o 
  -3   3  11     1390.57     1328.27     22.60 o 
  -2   3  11      451.08      500.96     13.85 o 
  -1   3  11        8.08        2.52      5.21 o 
   0   3  11      285.14      248.20      8.67 o 
   1   3  11      220.30      199.35      8.97 o 
   2   3  11      903.62      911.16     14.68 o 
   3   3  11      274.43      260.89      9.18 o 
   4   3  11      962.83      947.25     21.65 o 
   5   3  11      188.34      214.50     14.34 o 
   6   3  11      440.17      427.74     22.20 o 
   7   3  11      292.67      316.01     19.53 o 
   8   3  11        3.22        3.60     13.63 o 
   9   3  11     1586.71     1706.14     71.87 o 
  10   3  11      425.96      429.31     24.52 o 
  11   3  11      640.49      653.90     28.89 o 
  12   3  11       88.33       63.34     22.61 o 
 -15   4  11        2.16      -12.70     15.41 o 
 -14   4  11      136.63      136.66     18.08 o 
 -13   4  11      191.18      187.19     18.06 o 
 -12   4  11      404.06      340.79     20.20 o 
 -11   4  11      302.97      347.87     19.76 o 
 -10   4  11     3111.62     3058.65     52.34 o 
  -9   4  11       10.93        6.56     10.79 o 
  -8   4  11       90.59       83.23     14.74 o 
  -7   4  11       31.68       23.71     12.46 o 
  -6   4  11      340.86      335.78     14.76 o 
  -5   4  11     2219.06     2208.11     37.57 o 
  -4   4  11      232.56      259.86     11.18 o 
  -3   4  11      750.29      716.70     14.33 o 
  -2   4  11     3185.60     3273.29     37.55 o 
  -1   4  11      429.92      361.36     10.92 o 
   0   4  11       35.84       44.68      5.50 o 
   1   4  11    11710.73    11349.35    108.43 o 
   2   4  11      682.83      708.47     13.05 o 
   3   4  11     6575.96     6773.80     68.79 o 
   4   4  11      668.19      723.83     19.46 o 
   5   4  11      803.65      784.98     20.79 o 
   6   4  11       52.47       43.61     18.77 o 
   7   4  11     1607.85     1652.04     36.82 o 
   8   4  11     1985.44     1977.34     42.50 o 
   9   4  11      326.10      373.96     45.28 o 
  10   4  11       23.13       18.69     16.13 o 
  11   4  11      189.54      191.72     24.71 o 
  12   4  11      224.53      215.92     30.10 o 
 -16   5  11      303.03      315.33     51.45 o 
 -15   5  11      315.68      358.08     26.83 o 
 -14   5  11      562.05      581.91     25.29 o 
 -13   5  11      171.59      202.69     20.74 o 
 -12   5  11     1417.65     1497.01     36.33 o 
 -11   5  11     1626.09     1649.02     37.19 o 
 -10   5  11      388.28      361.09     19.35 o 
  -9   5  11     1100.32     1176.14     35.64 o 
  -8   5  11       56.91       50.29     13.91 o 
  -7   5  11      672.21      687.53     30.64 o 
  -6   5  11     7110.70     7461.71     98.52 o 
  -5   5  11     1291.60     1356.29     37.73 o 
  -4   5  11     2221.90     2308.24     63.41 o 
  -3   5  11       32.85       29.70      8.80 o 
  -2   5  11       12.24       13.68      6.00 o 
  -1   5  11      460.02      386.72     11.22 o 
   0   5  11      830.09      810.86     13.54 o 
   1   5  11       97.23       69.42     11.84 o 
   2   5  11        0.60       -5.47      5.47 o 
   3   5  11        7.21       -0.96      5.95 o 
   4   5  11       24.01       20.70      9.42 o 
   5   5  11       95.71       76.50     13.08 o 
   6   5  11       13.41        8.79     11.47 o 
   7   5  11        5.70        2.34     12.54 o 
   8   5  11       16.04        8.18     13.92 o 
   9   5  11      179.39      199.20     27.44 o 
  10   5  11      134.46      129.74     27.69 o 
  11   5  11      396.75      431.08     33.85 o 
  12   5  11      255.16      286.80     33.52 o 
 -16   6  11       15.22        0.89     38.32 o 
 -15   6  11      265.73      265.81     23.35 o 
 -14   6  11        2.21       -4.23     15.88 o 
 -13   6  11      497.45      432.67     23.31 o 
 -12   6  11       60.48       59.67     24.63 o 
 -11   6  11       13.57        6.83     12.59 o 
 -10   6  11     1547.51     1516.64     62.40 o 
  -9   6  11        4.43      -14.02     14.02 o 
  -8   6  11        3.18        5.84     12.09 o 
  -7   6  11      508.24      496.27     24.03 o 
  -6   6  11      101.24      114.87     11.74 o 
  -5   6  11      316.68      340.27     14.93 o 
  -4   6  11     7020.01     6690.29    142.35 o 
  -3   6  11      355.97      349.36     12.76 o 
  -2   6  11     1252.73     1212.18     25.76 o 
  -1   6  11      435.21      391.23     11.90 o 
   0   6  11     5872.73     5961.50     62.34 o 
   1   6  11     1165.69     1033.79     17.78 o 
   2   6  11     7468.23     7148.76     76.53 o 
   3   6  11      141.91      128.06     13.38 o 
   4   6  11     2313.68     2253.68     41.69 o 
   5   6  11       93.52       86.16     20.90 o 
   7   6  11      224.39      216.03     31.51 o 
   8   6  11     1750.98     1730.11     49.45 o 
   9   6  11      634.58      660.18     79.64 o 
  10   6  11      243.40      247.65     27.85 o 
  11   6  11       38.16       84.28     24.85 o 
  12   6  11        6.91       14.84     25.03 o 
 -15   7  11      395.03      368.37     43.64 o 
 -14   7  11      220.30      204.94     28.79 o 
 -13   7  11     2292.19     2479.76     50.86 o 
 -12   7  11      547.57      576.72     29.92 o 
 -11   7  11     1079.68     1091.28     31.58 o 
 -10   7  11      843.81      741.51     30.66 o 
  -9   7  11     2613.10     2587.70     79.32 o 
  -8   7  11      586.01      602.16     27.00 o 
  -7   7  11       20.27       33.04     26.66 o 
  -6   7  11      481.84      487.68     18.28 o 
  -5   7  11     3098.57     2967.41     48.09 o 
  -4   7  11     1405.34     1475.68     30.40 o 
  -3   7  11     2408.96     2269.74     34.20 o 
  -2   7  11      393.57      428.61     12.71 o 
  -1   7  11       59.12       71.87      7.88 o 
   0   7  11      501.99      466.08     23.51 o 
   1   7  11      175.31      197.56     16.70 o 
   2   7  11       49.62       28.82      8.74 o 
   3   7  11      230.77      258.62     10.18 o 
   4   7  11        0.89       -9.11      9.11 o 
   5   7  11      385.33      366.53     22.85 o 
   6   7  11        8.33      -14.35     14.61 o 
   7   7  11      295.97      326.17     28.18 o 
   8   7  11      353.70      381.02     27.61 o 
   9   7  11      877.18      861.40     45.69 o 
  10   7  11        5.05       -7.70     19.45 o 
  11   7  11      253.67      317.71     45.29 o 
 -15   8  11       65.43      128.33     36.18 o 
 -14   8  11      137.51      154.80     20.22 o 
 -13   8  11        1.70       -9.64     14.94 o 
 -12   8  11       27.32       15.39     15.29 o 
 -11   8  11     1127.64     1097.41     44.71 o 
 -10   8  11     1019.47      981.06     34.99 o 
  -9   8  11      444.46      423.79     38.01 o 
  -8   8  11      362.94      333.06     21.07 o 
  -7   8  11     1421.31     1369.20     53.78 o 
  -6   8  11      259.10      282.42     15.83 o 
  -5   8  11      452.14      478.85     23.21 o 
  -4   8  11      177.92      138.56     29.94 o 
  -3   8  11     2246.34     2286.09     49.28 o 
  -2   8  11     1530.25     1529.86     34.46 o 
  -1   8  11      766.92      740.88     22.54 o 
   0   8  11       24.47       22.37      7.21 o 
   1   8  11      695.19      648.43     15.23 o 
   2   8  11     1172.89     1123.68     22.70 o 
   3   8  11     4414.65     3964.40    110.41 o 
   4   8  11       82.64       94.19     13.63 o 
   5   8  11     1229.36     1233.42     38.26 o 
   6   8  11        3.80      -10.19     16.39 o 
   7   8  11     1998.68     1969.58     52.77 o 
   8   8  11     1810.86     1896.93     53.96 o 
   9   8  11      622.56      603.64     33.69 o 
  10   8  11       42.13       44.67     21.96 o 
  11   8  11        1.68       -1.73     34.84 o 
 -14   9  11     1351.94     1422.45     40.70 o 
 -13   9  11      278.54      315.70     41.71 o 
 -12   9  11     1978.09     2108.82     47.16 o 
 -11   9  11      197.17      283.49     44.13 o 
 -10   9  11     1089.24     1075.08     37.67 o 
  -9   9  11     1464.85     1438.89     42.79 o 
  -8   9  11      163.01      169.16     19.57 o 
  -7   9  11       54.22       43.05     15.41 o 
  -6   9  11     1940.45     1982.43     48.64 o 
  -5   9  11     1682.98     1697.79     43.70 o 
  -4   9  11      390.78      380.49     22.39 o 
  -3   9  11      912.58      913.25     20.90 o 
  -2   9  11      417.16      404.91     14.99 o 
  -1   9  11        5.45       -4.44      8.45 o 
   0   9  11      356.58      314.58     12.11 o 
   1   9  11     1279.17     1304.48     25.71 o 
   2   9  11      712.85      639.94     18.13 o 
   3   9  11      870.88      752.50     37.07 o 
   4   9  11      321.80      286.63     23.82 o 
   5   9  11      302.21      309.72     25.99 o 
   6   9  11      388.00      380.04     24.53 o 
   7   9  11      377.28      358.97     27.81 o 
   8   9  11      276.08      316.16     29.31 o 
   9   9  11       25.37        7.22     21.28 o 
  10   9  11      395.09      484.87     35.89 o 
 -14  10  11      117.53      163.23     22.16 o 
 -13  10  11      144.27      185.65     26.07 o 
 -12  10  11      852.16      883.99     39.93 o 
 -11  10  11       73.36       88.16     21.17 o 
 -10  10  11      680.92      652.06     31.48 o 
  -9  10  11      661.95      624.22     29.71 o 
  -8  10  11        2.89        3.40     25.46 o 
  -7  10  11       14.52        0.68     14.53 o 
  -6  10  11      295.61      304.41     23.64 o 
  -5  10  11      357.88      380.30     23.02 o 
  -4  10  11      578.67      548.53     25.20 o 
  -3  10  11      356.88      371.92     22.24 o 
  -2  10  11      628.93      666.50     22.25 o 
  -1  10  11       48.24       36.76      9.98 o 
   0  10  11     3908.33     3864.87     52.58 o 
   1  10  11      653.29      593.46     18.38 o 
   2  10  11     3389.77     3366.67     63.63 o 
   3  10  11        4.58       -6.40      9.84 o 
   4  10  11      997.79     1009.38     36.19 o 
   5  10  11      652.93      607.62     53.46 o 
   6  10  11     1862.87     1844.64     73.61 o 
   7  10  11      466.56      475.85     42.61 o 
   8  10  11      635.40      636.11     49.85 o 
   9  10  11      140.16      127.74     36.98 o 
  10  10  11      100.56       63.78     36.62 o 
 -13  11  11      371.30      421.06     28.46 o 
 -12  11  11       77.48      117.18     23.32 o 
 -11  11  11     1783.75     1883.49     53.37 o 
 -10  11  11      605.43      581.01     29.87 o 
  -9  11  11      860.63      840.39     37.52 o 
  -8  11  11      406.02      374.11     48.19 o 
  -7  11  11     2032.69     2084.16     53.44 o 
  -6  11  11       16.02        9.09     13.71 o 
  -5  11  11     1886.74     1931.80     49.45 o 
  -4  11  11       67.77      108.57     20.59 o 
  -3  11  11       10.21       14.36     13.61 o 
  -2  11  11      144.80      183.92     19.94 o 
  -1  11  11     1715.04     1645.37     35.66 o 
   0  11  11      332.75      332.70     18.11 o 
   1  11  11       37.61       28.83     18.59 o 
   2  11  11      696.84      685.87     20.47 o 
   3  11  11        5.85       -8.62     10.44 o 
   4  11  11       37.62       25.27     17.18 o 
   5  11  11       19.94       10.24     18.48 o 
   6  11  11      155.73      204.29     35.37 o 
   7  11  11      119.86      124.61     30.64 o 
   8  11  11       50.12      -22.15     27.96 o 
   9  11  11      434.19      518.46     49.13 o 
 -12  12  11       41.68       49.97     21.96 o 
 -11  12  11        3.47      -14.51     19.92 o 
 -10  12  11      102.81       63.44     26.80 o 
  -9  12  11       22.30        0.95     16.60 o 
  -8  12  11      226.15      173.51     22.20 o 
  -7  12  11      267.86      333.73     38.14 o 
  -6  12  11      169.35      178.01     22.07 o 
  -5  12  11      205.65      173.04     22.51 o 
  -4  12  11     2560.34     2422.84     57.76 o 
  -3  12  11      660.14      605.05     28.72 o 
  -2  12  11      138.94      127.92     15.85 o 
  -1  12  11     2308.87     2351.72     45.99 o 
   0  12  11     1807.07     1920.84     40.51 o 
   1  12  11     2264.77     2194.59     43.61 o 
   2  12  11      382.15      359.58     19.34 o 
   3  12  11      758.17      727.01     24.73 o 
   4  12  11      231.26      217.40     25.21 o 
   5  12  11      133.84      183.29     38.59 o 
   6  12  11      296.96      348.31     30.31 o 
   7  12  11      239.14      217.87     37.43 o 
   8  12  11      253.38      281.65     43.32 o 
 -11  13  11        3.76      -21.92     22.51 o 
 -10  13  11      376.50      402.96     54.85 o 
  -9  13  11      103.04       89.14     21.53 o 
  -8  13  11      960.22      969.90     45.20 o 
  -7  13  11       42.94       31.96     18.90 o 
  -6  13  11      502.29      484.76     28.83 o 
  -5  13  11       78.39       33.87     18.09 o 
  -4  13  11      392.45      385.99     27.36 o 
  -3  13  11      413.93      382.47     25.01 o 
  -2  13  11      535.01      524.43     22.83 o 
  -1  13  11      637.04      662.15     25.07 o 
   0  13  11       43.21       50.13     14.54 o 
   1  13  11      252.28      205.43     18.24 o 
   2  13  11        7.11        4.35     13.70 o 
   3  13  11      296.57      316.68     22.06 o 
   4  13  11      640.34      585.82     45.47 o 
   5  13  11        6.37        3.39     27.51 o 
   6  13  11       27.54       46.09     31.09 o 
   7  13  11       55.97       40.28     23.63 o 
 -10  14  11        2.97      -12.48     23.00 o 
  -9  14  11       10.46       11.79     20.55 o 
  -8  14  11       10.83        3.20     19.51 o 
  -7  14  11      332.29      329.10     29.14 o 
  -6  14  11      204.63      252.59     24.86 o 
  -5  14  11      166.87      108.66     20.88 o 
  -4  14  11      184.42      191.55     23.19 o 
  -3  14  11      670.01      690.76     45.51 o 
  -2  14  11      184.19      185.11     23.65 o 
  -1  14  11      101.28       99.30     21.64 o 
   0  14  11     1338.59     1443.81     37.04 o 
   1  14  11      561.51      629.81     25.64 o 
   2  14  11      581.90      590.45     25.80 o 
   3  14  11      241.12      255.58     27.56 o 
   4  14  11      659.85      645.58     49.13 o 
   5  14  11       32.68       25.91     30.01 o 
   6  14  11      550.00      539.72     45.91 o 
  -8  15  11       37.20       33.48     22.54 o 
  -7  15  11     1455.48     1509.89     49.47 o 
  -6  15  11        0.07       20.92     19.67 o 
  -5  15  11      568.35      594.79     32.52 o 
  -4  15  11      200.58      204.19     25.22 o 
  -3  15  11      196.91      178.31     25.20 o 
  -2  15  11      106.11       58.41     20.49 o 
  -1  15  11      195.52      181.33     21.70 o 
   0  15  11      391.94      430.68     25.03 o 
   1  15  11      284.17      324.09     23.57 o 
   2  15  11       60.07       32.57     16.51 o 
   3  15  11        1.00       32.16     19.23 o 
   4  15  11      334.30      328.55     44.04 o 
  -6  16  11       60.26       96.06     24.77 o 
  -5  16  11       84.01       91.34     22.97 o 
  -4  16  11      518.94      628.44     65.97 o 
  -3  16  11       17.75       -5.12     40.91 o 
  -2  16  11      146.20      110.89     22.45 o 
  -1  16  11      283.54      296.93     24.06 o 
   0  16  11      344.34      368.51     25.74 o 
   1  16  11      274.62      263.99     63.72 o 
   2  16  11      300.33      342.51     25.12 o 
 -14   0  12      844.71      790.47     46.27 o 
 -12   0  12      191.74      146.59     25.37 o 
 -10   0  12      165.96       81.11     23.05 o 
  -8   0  12      589.17      567.42     33.05 o 
  -6   0  12     8246.94     8347.85    185.71 o 
  -4   0  12     6931.98     7184.68    115.05 o 
  -2   0  12     1266.70     1091.03     20.36 o 
   0   0  12     2904.10     2698.17     49.92 o 
   2   0  12     1211.93     1221.13     27.98 o 
   4   0  12    18631.13    18247.37    276.11 o 
   6   0  12     1094.22     1103.04     36.10 o 
   8   0  12     1491.77     1487.46     45.15 o 
  10   0  12     1177.72     1287.19     45.38 o 
  12   0  12      294.71      302.02     46.72 o 
 -15   1  12      178.82      200.20     23.95 o 
 -14   1  12      523.57      541.46     28.39 o 
 -13   1  12      123.44      139.44     19.10 o 
 -12   1  12       98.04       88.06     16.17 o 
 -11   1  12      972.91      900.62     31.61 o 
 -10   1  12     2626.74     2566.53     56.41 o 
  -9   1  12     3102.19     3178.39     64.11 o 
  -8   1  12     3984.04     3688.19     70.11 o 
  -7   1  12     2575.24     2669.20     62.25 o 
  -6   1  12     2579.59     2596.48     35.93 o 
  -5   1  12      449.21      453.42     14.15 o 
  -4   1  12     1783.87     1877.54     32.26 o 
  -3   1  12     6812.91     6880.78     78.09 o 
  -2   1  12     2462.49     2424.09     29.24 o 
  -1   1  12      699.40      662.01     10.99 o 
   0   1  12     1318.23     1311.91     21.17 o 
   1   1  12      306.21      254.97      8.63 o 
   2   1  12       72.23       63.14      6.46 o 
   3   1  12      291.34      291.34     13.53 o 
   4   1  12      135.39      143.07     12.50 o 
   5   1  12      242.31      306.55     16.01 o 
   6   1  12        0.26       -8.19     10.05 o 
   7   1  12       34.85       33.37     12.17 o 
   8   1  12      110.61      124.04     18.69 o 
   9   1  12      313.36      339.54     38.19 o 
  10   1  12      304.38      373.14     25.16 o 
  11   1  12      212.75      156.36     21.77 o 
  12   1  12      478.24      478.99     33.14 o 
 -15   2  12      192.94      257.66     25.17 o 
 -14   2  12       42.61       35.57     18.23 o 
 -13   2  12        6.15      -13.07     15.50 o 
 -12   2  12      264.59      230.00     26.58 o 
 -11   2  12      119.77      142.16     17.33 o 
 -10   2  12      351.57      319.30     17.20 o 
  -9   2  12      274.38      243.99     21.17 o 
  -8   2  12        3.09       -0.68      9.37 o 
  -7   2  12        4.33        5.69      7.95 o 
  -6   2  12       33.10       27.18      7.97 o 
  -5   2  12     1564.90     1593.59     26.44 o 
  -4   2  12      841.62      836.90     18.20 o 
  -3   2  12      832.12      713.60     18.53 o 
  -2   2  12      381.26      352.82     10.18 o 
  -1   2  12     7961.96     7957.81     78.48 o 
   0   2  12       25.14       23.49      8.42 o 
   1   2  12     5935.76     6169.06     79.37 o 
   2   2  12      772.87      804.78     23.21 o 
   3   2  12     7089.03     7149.68     83.95 o 
   4   2  12      297.32      323.45     15.37 o 
   5   2  12    16040.17    16285.38    177.15 o 
   6   2  12      553.20      575.01     19.32 o 
   7   2  12     1805.08     1827.73     34.86 o 
   8   2  12      138.88      139.22     17.10 o 
   9   2  12      603.03      631.04     26.41 o 
  10   2  12        3.39      -12.77     15.83 o 
  11   2  12      931.12      994.87     60.38 o 
  12   2  12        2.05      -20.13     20.13 o 
 -15   3  12      346.24      407.63     27.26 o 
 -14   3  12      669.27      749.36     33.31 o 
 -13   3  12       65.73       83.55     20.32 o 
 -12   3  12      217.61      233.24     25.56 o 
 -11   3  12       24.25       10.02     10.91 o 
 -10   3  12     2194.25     2052.49     40.07 o 
  -9   3  12     4178.64     4165.74     63.84 o 
  -8   3  12     5723.86     5342.28     76.12 o 
  -7   3  12     3422.42     3530.77     67.84 o 
  -6   3  12     3930.47     3752.91     59.28 o 
  -5   3  12     2476.62     2435.24     40.79 o 
  -4   3  12     3873.87     3901.78     49.70 o 
  -3   3  12      594.96      573.91     15.31 o 
  -2   3  12     3252.31     3241.45     45.11 o 
  -1   3  12      974.01      909.71     16.42 o 
   0   3  12     1442.49     1212.17    174.55 o 
   1   3  12      675.04      611.91     12.03 o 
   2   3  12      249.58      307.23      9.89 o 
   3   3  12     5654.29     5503.94     75.47 o 
   4   3  12       18.41       -1.25      9.42 o 
   5   3  12      568.36      498.14     18.08 o 
   6   3  12      334.54      373.62     18.72 o 
   7   3  12       14.72        2.68     11.72 o 
   8   3  12      418.38      395.80     22.45 o 
   9   3  12       97.68       77.88     17.07 o 
  10   3  12      211.65      210.05     23.32 o 
  11   3  12      103.76       83.43     26.84 o 
  12   3  12      645.02      622.40     30.68 o 
 -15   4  12       39.88       62.04     20.18 o 
 -14   4  12      247.57      292.82     25.60 o 
 -13   4  12       76.60       85.55     15.18 o 
 -12   4  12      144.38      120.86     15.88 o 
 -11   4  12      580.70      570.04     22.34 o 
 -10   4  12      842.12      853.93     31.64 o 
  -9   4  12      377.60      387.70     22.34 o 
  -8   4  12       28.76       -2.97     11.96 o 
  -7   4  12       59.87       33.98     13.41 o 
  -6   4  12      282.95      292.89     14.95 o 
  -5   4  12      109.24      117.63     13.73 o 
  -4   4  12      366.53      307.69     12.44 o 
  -3   4  12      769.88      729.48     14.89 o 
  -2   4  12     5421.02     5084.39     54.18 o 
  -1   4  12      525.25      496.85     13.51 o 
   0   4  12     6752.66     6710.23     85.86 o 
   1   4  12     1483.86     1373.22     34.66 o 
   2   4  12     2051.90     2159.39     25.62 o 
   3   4  12       35.86        8.35      8.64 o 
   4   4  12     4125.67     3946.72     53.37 o 
   5   4  12      920.91      933.68     22.69 o 
   6   4  12     2107.65     2069.69     36.42 o 
   7   4  12     1225.73     1204.20     31.72 o 
   8   4  12     1197.47     1127.07     32.10 o 
   9   4  12       26.96       35.29     16.06 o 
  10   4  12      585.95      636.74     36.32 o 
  11   4  12        8.42       -0.01     22.83 o 
  12   4  12      347.46      407.43     36.92 o 
 -15   5  12      239.05      288.75     28.20 o 
 -14   5  12      114.54      122.71     29.87 o 
 -13   5  12      464.21      451.17     24.75 o 
 -12   5  12      146.18      132.63     16.99 o 
 -11   5  12      745.09      757.47     25.34 o 
 -10   5  12      472.26      390.37     19.46 o 
  -9   5  12     1903.05     2057.34     57.97 o 
  -8   5  12     3859.63     3880.44    139.08 o 
  -7   5  12     1717.58     1832.45     73.12 o 
  -6   5  12       10.80        0.21      9.28 o 
  -5   5  12     3524.14     3430.06     53.06 o 
  -4   5  12     2237.81     2267.30     39.53 o 
  -3   5  12     9694.10     9830.26     96.52 o 
  -2   5  12      141.82      109.82     15.41 o 
  -1   5  12      253.49      271.32     10.58 o 
   0   5  12       56.44       31.74      6.99 o 
   1   5  12      504.45      477.43     17.36 o 
   2   5  12       11.16       10.72      6.83 o 
   3   5  12     3023.82     2786.23     40.46 o 
   4   5  12      825.07      914.09     22.05 o 
   5   5  12      346.92      355.73     16.00 o 
   6   5  12      524.84      544.56     19.53 o 
   7   5  12      348.14      341.28     20.48 o 
   8   5  12       81.32       64.47     15.85 o 
   9   5  12      149.84      157.61     23.47 o 
  10   5  12       44.49       50.50     21.80 o 
  11   5  12       23.77        5.93     21.95 o 
  12   5  12       86.11       -0.28     24.63 o 
 -15   6  12      554.39      544.56     27.19 o 
 -14   6  12      459.67      442.33     26.45 o 
 -13   6  12       48.88       40.69     15.99 o 
 -12   6  12       80.67       67.62     18.36 o 
 -11   6  12        1.14       -0.24     13.06 o 
 -10   6  12       47.77       81.30     16.99 o 
  -9   6  12       20.32        0.04     13.74 o 
  -8   6  12      367.01      373.66     21.59 o 
  -7   6  12      676.66      708.45     28.39 o 
  -6   6  12       11.48        8.16      9.17 o 
  -5   6  12       13.76       11.18      9.55 o 
  -4   6  12      898.56      934.95     35.81 o 
  -3   6  12     1528.12     1655.35     24.88 o 
  -2   6  12     1642.12     1643.30     24.60 o 
  -1   6  12     3090.49     2952.26     36.28 o 
   0   6  12     1349.16     1392.92     22.28 o 
   1   6  12     2867.66     2764.49     39.27 o 
   2   6  12       56.12       34.93      7.82 o 
   3   6  12     4129.71     4002.72     62.44 o 
   4   6  12      107.47       94.70     11.41 o 
   5   6  12     5057.38     4734.49     62.90 o 
   6   6  12      621.67      594.63     20.19 o 
   7   6  12     3058.63     3116.17     69.15 o 
   8   6  12       37.10       22.54     30.01 o 
   9   6  12       88.52       87.71     22.67 o 
  10   6  12        1.68      -21.01     21.01 o 
  11   6  12      488.22      573.10     42.74 o 
 -15   7  12       57.54       45.99     21.48 o 
 -14   7  12      352.33      375.70     25.34 o 
 -13   7  12       53.59       30.49     21.59 o 
 -12   7  12     1412.68     1428.67     36.89 o 
 -11   7  12     1709.97     1636.41     38.92 o 
 -10   7  12      795.28      825.10     32.78 o 
  -9   7  12     1595.00     1635.74     44.78 o 
  -8   7  12     5186.12     5291.61     96.60 o 
  -7   7  12        6.93       -9.17     12.24 o 
  -6   7  12     4679.87     4702.55     69.03 o 
  -5   7  12     1117.51     1112.40     26.50 o 
  -4   7  12      971.47      985.28     25.15 o 
  -3   7  12      103.65       84.39      9.73 o 
  -2   7  12     5127.90     5005.64     55.30 o 
  -1   7  12      364.76      361.51     12.47 o 
   0   7  12        5.18       -2.80      7.13 o 
   1   7  12       55.11       32.55      7.78 o 
   2   7  12      166.28      131.42     30.73 o 
   3   7  12      133.69      101.33     18.90 o 
   4   7  12      300.04      266.05     38.14 o 
   5   7  12       27.86       15.96     15.49 o 
   6   7  12     1651.49     1656.98     51.27 o 
   7   7  12       14.07      -17.18     17.76 o 
   8   7  12       21.65       30.52     20.42 o 
   9   7  12       12.75       36.94     21.23 o 
  10   7  12      205.12      211.04     40.33 o 
  11   7  12      152.89      194.95     29.35 o 
 -15   8  12      127.64      204.18     27.66 o 
 -14   8  12      638.61      630.81     28.81 o 
 -13   8  12       73.79       74.75     19.56 o 
 -12   8  12       88.01       66.47     17.33 o 
 -11   8  12      130.94       84.64     18.80 o 
 -10   8  12      516.87      451.09     26.64 o 
  -9   8  12        5.60        1.17     14.50 o 
  -8   8  12      443.07      454.78     25.03 o 
  -7   8  12       16.79       11.41     13.66 o 
  -6   8  12      181.24      188.91     14.41 o 
  -5   8  12      913.35      983.77     25.36 o 
  -4   8  12      422.58      389.20     17.52 o 
  -3   8  12      230.98      229.70     13.02 o 
  -2   8  12      943.24      914.64     21.14 o 
  -1   8  12     3508.91     3448.12     41.84 o 
   0   8  12     2238.34     1949.06     61.99 o 
   1   8  12      799.75      684.57     18.20 o 
   2   8  12     1782.02     1777.99     37.48 o 
   3   8  12        3.22      -10.09     10.09 o 
   4   8  12     1811.27     1709.69     46.49 o 
   5   8  12     2025.20     2041.70     53.40 o 
   6   8  12     7426.73     7321.94    132.83 o 
   7   8  12      167.58      170.44     33.50 o 
   8   8  12      391.53      442.62     45.11 o 
   9   8  12      292.09      314.35     42.25 o 
  10   8  12      194.45      330.25     46.99 o 
 -14   9  12       15.28        7.29     33.53 o 
 -13   9  12      424.35      437.76     25.99 o 
 -12   9  12      112.19       94.56     18.13 o 
 -11   9  12     1216.38     1329.22     43.70 o 
 -10   9  12        3.58       18.62     15.24 o 
  -9   9  12     3790.58     3822.04     78.86 o 
  -8   9  12      714.87      744.96     31.47 o 
  -7   9  12      401.85      404.29     23.99 o 
  -6   9  12       66.90       46.56     15.67 o 
  -5   9  12     2189.70     2146.87     51.54 o 
  -4   9  12      321.27      338.20     16.40 o 
  -3   9  12     1638.83     1610.54     29.11 o 
  -2   9  12       34.12       35.92      9.32 o 
  -1   9  12     1184.68     1133.13     25.80 o 
   0   9  12      300.06      279.37     12.39 o 
   1   9  12       13.91       -8.66      8.66 o 
   2   9  12        7.85        3.46      9.24 o 
   4   9  12       17.16        0.80     15.32 o 
   5   9  12       10.31       -8.04     19.16 o 
   6   9  12       72.29       63.12     19.82 o 
   7   9  12      855.91      891.05     54.94 o 
   8   9  12       35.59       20.72     29.21 o 
   9   9  12       84.45       67.44     33.86 o 
  10   9  12       36.80       31.27     36.36 o 
 -13  10  12      143.98      138.58     21.64 o 
 -12  10  12      294.12      319.11     42.57 o 
 -11  10  12        1.02      -17.27     17.45 o 
 -10  10  12      755.73      776.45     34.20 o 
  -9  10  12      111.61       35.23     23.76 o 
  -8  10  12      349.83      339.37     23.05 o 
  -7  10  12       49.45       45.53     16.86 o 
  -6  10  12       18.45        7.43     14.71 o 
  -5  10  12       28.47        6.94     12.82 o 
  -4  10  12        4.85      -11.40     13.24 o 
  -3  10  12      903.57      897.92     25.89 o 
  -2  10  12       20.76       27.51     11.00 o 
  -1  10  12      981.49      951.83     22.46 o 
   0  10  12     1217.92     1300.16     26.65 o 
   1  10  12     1158.46     1077.84     24.01 o 
   2  10  12      121.38      102.86     12.17 o 
   3  10  12      838.28      841.08     25.89 o 
   4  10  12      349.89      356.57     25.56 o 
   5  10  12      938.98      866.86     39.93 o 
   6  10  12      515.37      523.62     30.85 o 
   7  10  12     1280.55     1374.05     64.58 o 
   8  10  12      244.97      233.06     38.41 o 
   9  10  12      273.28      323.91     46.99 o 
 -13  11  12       18.95       32.08     19.32 o 
 -12  11  12      135.68      112.91     22.60 o 
 -11  11  12       49.75       70.92     19.47 o 
 -10  11  12      578.74      579.65     30.81 o 
  -9  11  12        7.45      -13.49     17.12 o 
  -8  11  12     1954.58     2123.39     55.51 o 
  -7  11  12      622.88      621.39     29.37 o 
  -6  11  12      902.82      892.37     53.46 o 
  -5  11  12      308.04      272.35     23.94 o 
  -4  11  12     1545.20     1627.28     44.40 o 
  -3  11  12       44.77       42.54     16.04 o 
  -2  11  12      919.12      943.00     46.56 o 
  -1  11  12      141.08      111.57     14.60 o 
   0  11  12      511.69      497.61     20.86 o 
   1  11  12      270.92      251.89     15.57 o 
   2  11  12      594.83      640.18     20.21 o 
   3  11  12       30.56       27.62     16.81 o 
   4  11  12        0.12      -16.66     16.66 o 
   5  11  12      350.81      363.49     27.88 o 
   6  11  12      396.04      407.82     31.82 o 
   7  11  12       49.92       73.73     23.01 o 
   8  11  12      295.87      273.17     42.97 o 
 -12  12  12        2.89       -4.23     20.83 o 
 -11  12  12        3.37        1.86     20.31 o 
 -10  12  12      193.75      185.14     41.94 o 
  -9  12  12      452.45      418.47     28.69 o 
  -8  12  12      109.94       67.11     20.34 o 
  -7  12  12      793.69      834.77     41.81 o 
  -6  12  12        0.51      -16.17     16.17 o 
  -5  12  12      120.58      123.92     20.46 o 
  -4  12  12      810.02      766.93     31.86 o 
  -3  12  12       46.28       55.03     17.65 o 
  -2  12  12      948.77      905.91     33.34 o 
  -1  12  12      992.12      976.25     28.76 o 
   0  12  12      605.30      638.17     24.00 o 
   1  12  12      403.46      386.92     21.63 o 
   2  12  12     1292.19     1337.16     35.33 o 
   3  12  12      679.45      738.75     47.34 o 
   4  12  12      560.53      553.00     30.68 o 
   5  12  12     1000.91     1057.85     41.31 o 
   6  12  12      860.25      893.51     39.76 o 
   7  12  12      133.63      177.34     26.94 o 
   8  12  12      260.49      317.66     31.77 o 
 -11  13  12      343.66      432.30     53.64 o 
 -10  13  12      190.21      147.46     24.19 o 
  -9  13  12      619.85      614.73     53.33 o 
  -8  13  12        4.76      -18.43     23.45 o 
  -7  13  12     1374.64     1440.14     46.32 o 
  -6  13  12      113.72      146.99     22.79 o 
  -5  13  12     1606.27     1635.62     48.19 o 
  -4  13  12       25.96       15.56     20.32 o 
  -3  13  12      152.96      112.03     20.26 o 
  -2  13  12       11.71       -0.23     13.78 o 
  -1  13  12     1592.23     1644.68     39.01 o 
   0  13  12      120.70       98.56     16.67 o 
   1  13  12      334.07      361.06     21.30 o 
   2  13  12       26.72       23.98     14.43 o 
   3  13  12      152.34      107.55     31.44 o 
   4  13  12       28.12       23.85     26.89 o 
   5  13  12        0.29       19.12     26.89 o 
   6  13  12        3.18        6.88     30.73 o 
  -9  14  12       88.30       62.51     22.79 o 
  -8  14  12      247.22      274.15     29.24 o 
  -7  14  12       39.73        6.19     19.90 o 
  -6  14  12      204.38      173.96     23.75 o 
  -5  14  12       41.16       13.64     20.59 o 
  -4  14  12      154.85      149.76     22.20 o 
  -3  14  12       61.23       33.14     19.61 o 
  -2  14  12        2.81       -8.28     28.00 o 
  -1  14  12      154.56      136.38     17.68 o 
   0  14  12     2559.29     2535.91     51.40 o 
   1  14  12      718.41      701.72     27.33 o 
   2  14  12      125.99      125.22     17.96 o 
   3  14  12      249.02      295.32     40.47 o 
   4  14  12      539.90      493.27     45.38 o 
   5  14  12      302.36      280.13     44.31 o 
  -8  15  12      592.50      655.22     36.03 o 
  -7  15  12       42.80       54.21     21.61 o 
  -6  15  12      591.48      594.82     32.97 o 
  -5  15  12       46.66       21.71     21.10 o 
  -4  15  12     1288.98     1367.36     46.49 o 
  -3  15  12      482.95      511.23     31.76 o 
  -2  15  12       94.14      103.03     27.33 o 
  -1  15  12      223.76      208.04     23.63 o 
   0  15  12      238.41      253.55     22.19 o 
   1  15  12        1.34       14.69     16.95 o 
   2  15  12      174.51      155.19     36.96 o 
   3  15  12       65.74       26.89     32.34 o 
  -5  16  12       80.88       84.57     24.59 o 
  -4  16  12       45.81        5.92     23.54 o 
  -3  16  12       79.51       68.43     21.77 o 
  -2  16  12       46.59       50.57     21.41 o 
  -1  16  12      836.38      912.29     47.47 o 
   0  16  12      167.02      185.30     26.49 o 
   1  16  12      243.99      233.46     22.81 o 
 -15   0  13     1619.26     1585.49     67.18 o 
 -13   0  13      901.75      820.93     46.45 o 
 -11   0  13     1113.40     1093.02     51.01 o 
  -9   0  13      265.79      180.18     26.71 o 
  -7   0  13        6.88       17.87     17.24 o 
  -5   0  13      192.58      190.36     16.48 o 
  -3   0  13     2666.21     2598.34     51.80 o 
  -1   0  13      120.68      119.43     11.73 o 
   1   0  13     6207.59     5845.68     77.87 o 
   3   0  13     2995.74     3007.24     61.38 o 
   5   0  13     5437.08     5944.43    149.94 o 
   7   0  13      129.02      108.29     25.37 o 
   9   0  13     1506.67     1554.72     57.48 o 
  11   0  13      466.48      457.72     32.59 o 
 -16   1  13      216.24      268.39     27.47 o 
 -15   1  13       12.98       27.91     22.38 o 
 -14   1  13      203.71      255.02     46.85 o 
 -13   1  13      199.11      221.43     22.42 o 
 -12   1  13      562.81      522.77     26.33 o 
 -11   1  13     1577.56     1511.49     41.40 o 
 -10   1  13     4271.33     3909.57    139.49 o 
  -9   1  13      213.00      209.97     19.22 o 
  -8   1  13      718.85      656.67     48.59 o 
  -7   1  13     6157.28     5923.15    138.95 o 
  -6   1  13     7768.49     7498.47     99.57 o 
  -5   1  13     1248.51     1163.46     22.57 o 
  -4   1  13     3661.85     3658.14     47.65 o 
  -3   1  13     3398.01     3616.32     47.11 o 
  -2   1  13       49.11       42.33      6.13 o 
  -1   1  13      120.23      101.00      7.22 o 
   0   1  13     1886.02     1585.80     29.83 o 
   1   1  13      195.25      200.71      8.74 o 
   2   1  13        7.46        1.15      5.96 o 
   3   1  13      444.51      418.03     15.70 o 
   4   1  13      213.26      209.95     20.59 o 
   5   1  13        5.35       10.73     10.68 o 
   6   1  13      218.39      150.68     13.78 o 
   7   1  13      379.75      404.74     18.92 o 
   8   1  13      269.78      260.74     27.66 o 
   9   1  13      893.08      846.52     26.07 o 
  10   1  13      107.19       88.12     24.14 o 
  11   1  13       77.33       88.79     22.55 o 
  12   1  13       25.30        6.03     17.05 o 
 -16   2  13      193.81      139.33     25.11 o 
 -15   2  13       30.11       60.56     20.32 o 
 -14   2  13      561.52      613.46     45.42 o 
 -13   2  13       79.59       48.00     17.43 o 
 -12   2  13      206.07      259.83     29.88 o 
 -11   2  13       75.24       45.92     14.68 o 
 -10   2  13      360.07      348.07     22.85 o 
  -9   2  13     1477.98     1413.78     50.83 o 
  -8   2  13      393.64      361.81     20.64 o 
  -7   2  13       78.17       52.15     13.14 o 
  -6   2  13      814.38      837.45     40.78 o 
  -5   2  13       74.14       78.74      9.21 o 
  -4   2  13     1466.18     1462.95     25.56 o 
  -3   2  13      231.60      241.47     11.32 o 
  -2   2  13     1753.11     1718.31     23.79 o 
  -1   2  13       90.13      118.64     11.06 o 
   1   2  13       21.24       22.73      6.71 o 
   2   2  13     5299.48     5271.38     50.98 o 
   3   2  13       83.19       63.04     10.60 o 
   4   2  13     5091.97     4964.47     64.15 o 
   5   2  13        9.42       -5.12     12.43 o 
   6   2  13      995.94      995.42     39.62 o 
   7   2  13      396.80      389.16     18.28 o 
   8   2  13     2433.79     2550.84     44.46 o 
   9   2  13       33.14       28.14     14.56 o 
  10   2  13      767.23      747.67     26.93 o 
  11   2  13       34.46       41.48     17.69 o 
  12   2  13       32.62       18.86     17.79 o 
 -16   3  13       69.44       59.01     22.35 o 
 -15   3  13        1.64      -12.65     17.70 o 
 -14   3  13       33.01       42.36     18.53 o 
 -13   3  13     1757.21     1774.31     50.60 o 
 -12   3  13      429.19      480.61     26.75 o 
 -11   3  13     3405.89     3584.36    127.96 o 
 -10   3  13       33.69       20.13     18.22 o 
  -9   3  13        9.17       21.82     12.68 o 
  -8   3  13      991.13      946.11     46.45 o 
  -7   3  13     3265.33     3214.94     64.14 o 
  -6   3  13     6215.03     6222.35     85.63 o 
  -5   3  13     3516.22     3430.60     46.33 o 
  -4   3  13     1164.77     1145.04     22.43 o 
  -3   3  13     4805.21     4642.35     57.47 o 
  -2   3  13     1732.51     1713.84     25.90 o 
  -1   3  13      845.79      799.41     15.81 o 
   0   3  13      204.23      132.06     22.15 o 
   1   3  13      567.68      587.86     13.94 o 
   2   3  13      947.04      955.48     17.53 o 
   3   3  13       93.01       94.30     12.62 o 
   4   3  13     2951.47     2952.08     43.81 o 
   5   3  13     1820.93     1799.41     32.91 o 
   6   3  13      819.99      821.16     27.11 o 
   7   3  13      112.52      153.02     15.04 o 
   8   3  13        3.34      -12.22     12.24 o 
   9   3  13      292.77      291.47     24.64 o 
  10   3  13      176.38      160.75     21.16 o 
  11   3  13      178.62      131.55     22.13 o 
 -16   4  13        0.54      -27.87     27.87 o 
 -15   4  13      672.18      698.85     34.01 o 
 -14   4  13       57.66       86.56     19.86 o 
 -13   4  13     1133.34     1221.53     40.74 o 
 -12   4  13      421.40      410.44     31.27 o 
 -11   4  13      354.64      364.44     25.33 o 
 -10   4  13     1676.47     1465.18     48.96 o 
  -9   4  13      611.50      629.81     22.02 o 
  -8   4  13     2582.39     2617.24     57.29 o 
  -7   4  13      115.43      122.65     16.93 o 
  -6   4  13     1456.64     1414.40     30.48 o 
  -5   4  13       48.95       46.34      9.83 o 
  -4   4  13       51.80       42.27      8.35 o 
  -3   4  13      508.40      521.58     13.23 o 
  -2   4  13     2049.03     2089.37     28.17 o 
  -1   4  13      408.02      423.12     12.27 o 
   0   4  13      259.41      205.35     10.03 o 
   1   4  13     1536.86     1457.02     22.34 o 
   2   4  13      281.19      268.04     11.26 o 
   3   4  13     6983.79     6843.76     96.05 o 
   4   4  13      787.07      752.24     24.83 o 
   5   4  13     1250.52     1271.34     29.19 o 
   6   4  13        8.17        5.77     10.96 o 
   7   4  13      535.10      531.76     20.65 o 
   8   4  13      512.71      565.52     21.96 o 
   9   4  13     1684.91     1668.28     36.13 o 
  10   4  13       49.80       41.11     18.50 o 
  11   4  13      193.86      233.44     30.82 o 
 -16   5  13        3.29       12.86     31.89 o 
 -15   5  13        2.83      -15.88     22.11 o 
 -14   5  13       70.63       38.63     19.52 o 
 -13   5  13      170.03      183.83     22.80 o 
 -12   5  13       21.51        9.97     16.83 o 
 -11   5  13      177.68      131.79     16.60 o 
 -10   5  13     1445.70     1483.76     42.89 o 
  -9   5  13      603.45      594.49     27.26 o 
  -8   5  13     4802.67     4929.12     90.80 o 
  -7   5  13     1374.62     1449.60     40.17 o 
  -6   5  13     7963.10     7931.41    105.88 o 
  -5   5  13     1685.25     1702.91     33.96 o 
  -4   5  13     3998.15     3868.37     51.92 o 
  -3   5  13     1476.25     1665.42     25.03 o 
  -2   5  13       14.79       16.61      6.92 o 
  -1   5  13      314.68      324.40     11.44 o 
   0   5  13     5458.08     5560.48     59.62 o 
   1   5  13      142.51      113.39     24.77 o 
   2   5  13      150.92      128.23      9.50 o 
   3   5  13      670.23      647.52     32.10 o 
   4   5  13       37.35       31.27     12.34 o 
   5   5  13        8.65        6.97     12.69 o 
   6   5  13        5.29        1.67     12.99 o 
   7   5  13        5.91      -13.10     13.10 o 
   8   5  13       22.86       18.16     13.43 o 
   9   5  13      246.85      226.20     27.05 o 
  10   5  13      175.76      238.24     28.38 o 
  11   5  13        0.38      -18.99     22.66 o 
 -15   6  13        3.86        5.26     20.12 o 
 -14   6  13      612.78      649.61     40.73 o 
 -13   6  13      594.28      520.86     29.87 o 
 -12   6  13     1094.54     1078.06     32.12 o 
 -11   6  13      499.55      412.51     21.47 o 
 -10   6  13       25.14        2.80     13.92 o 
  -9   6  13      207.59      167.84     33.01 o 
  -8   6  13      128.53       72.33     17.11 o 
  -7   6  13     3298.39     3283.18     67.14 o 
  -6   6  13        0.78       -7.10      9.91 o 
  -5   6  13      694.66      706.59     22.01 o 
  -4   6  13      877.38      848.11     23.12 o 
  -3   6  13      418.20      393.58     13.13 o 
  -2   6  13     2102.81     1979.52     28.19 o 
  -1   6  13       46.57       39.73      7.86 o 
   0   6  13     1395.31     1284.47     21.59 o 
   1   6  13     1679.85     1110.80     41.45 o 
   2   6  13     1786.86     1658.75     25.18 o 
   3   6  13     1429.44     1432.01     32.18 o 
   4   6  13     2063.56     2038.46     40.97 o 
   5   6  13      459.88      417.64     21.28 o 
   6   6  13     2693.66     2749.88     52.21 o 
   7   6  13       43.55       36.41     19.07 o 
   8   6  13     1349.01     1326.95     46.51 o 
   9   6  13      236.73      267.00     40.64 o 
  10   6  13      147.61      215.19     42.61 o 
  11   6  13       35.21       39.04     36.89 o 
 -15   7  13       14.29       26.00     21.58 o 
 -14   7  13       34.92       66.65     21.50 o 
 -13   7  13     1015.44     1093.94     34.13 o 
 -12   7  13      365.91      415.46     23.42 o 
 -11   7  13     1854.86     1955.21     43.44 o 
 -10   7  13        5.19        9.40     16.01 o 
  -9   7  13     2862.27     2909.36     78.39 o 
  -8   7  13      728.84      788.46     31.23 o 
  -7   7  13      409.97      446.90     35.42 o 
  -6   7  13        6.53       -0.51     10.84 o 
  -5   7  13    14203.82    14495.54    234.98 o 
  -4   7  13     1593.06     1544.53     42.25 o 
  -3   7  13      381.08      393.69     14.83 o 
  -2   7  13      364.14      403.63     13.35 o 
  -1   7  13      500.92      473.58     13.93 o 
   0   7  13       96.64      100.60      9.11 o 
   1   7  13      625.17      562.73     15.04 o 
   2   7  13        5.04        3.04      7.13 o 
   3   7  13      102.32       86.85     12.93 o 
   4   7  13       24.32       32.72     12.62 o 
   5   7  13       21.25       10.68     43.99 o 
   6   7  13      461.43      428.73     31.04 o 
   7   7  13      599.89      605.97     33.37 o 
   8   7  13       89.87       73.95     23.20 o 
   9   7  13       23.68       18.04     26.89 o 
  10   7  13        5.67        1.97     32.69 o 
 -14   8  13      167.53      188.99     23.02 o 
 -13   8  13     1298.28     1407.70     39.56 o 
 -12   8  13      211.30      181.28     20.77 o 
 -11   8  13       28.51        7.88     18.58 o 
 -10   8  13        0.41       -3.33     14.62 o 
  -9   8  13       94.64       99.69     18.95 o 
  -8   8  13      203.52      211.67     21.21 o 
  -7   8  13       15.38        5.49     14.93 o 
  -6   8  13       85.91       83.78     15.58 o 
  -5   8  13        7.77       20.04     10.77 o 
  -4   8  13     1817.93     1869.13     36.85 o 
  -3   8  13        3.00       -2.07      8.27 o 
  -2   8  13     1060.23     1111.28     21.00 o 
  -1   8  13     2173.85     2278.95     32.00 o 
   0   8  13      371.59      359.40     13.05 o 
   1   8  13       24.94       15.80      7.90 o 
   2   8  13     1338.51     1388.09     40.17 o 
   3   8  13     2478.29     2457.83     89.60 o 
   4   8  13       38.74      -12.02     15.24 o 
   5   8  13      537.80      487.44     28.44 o 
   6   8  13      357.03      405.47     29.40 o 
   7   8  13     2025.55     2104.31     58.17 o 
   8   8  13      387.41      406.68     80.35 o 
   9   8  13      416.19      503.72     49.76 o 
  10   8  13        4.73      -30.55     33.86 o 
 -14   9  13       97.77      153.06     45.57 o 
 -13   9  13       29.63       54.61     19.42 o 
 -12   9  13      409.88      467.76     31.68 o 
 -11   9  13      112.90      114.10     20.37 o 
 -10   9  13     1122.82     1154.45     46.05 o 
  -9   9  13      317.65      348.84     25.98 o 
  -8   9  13     1237.86     1206.48     38.88 o 
  -7   9  13      161.61      151.94     33.59 o 
  -6   9  13     1533.77     1539.77     54.54 o 
  -5   9  13      650.83      702.05     28.36 o 
  -4   9  13     1532.42     1469.36     32.57 o 
  -3   9  13       16.06        8.11      9.05 o 
  -2   9  13     1200.75     1258.54     25.94 o 
  -1   9  13       52.27       47.06     17.06 o 
   0   9  13     1450.86     1461.70     27.98 o 
   1   9  13        9.42        6.35     10.38 o 
   2   9  13      165.88      179.21     20.23 o 
   3   9  13       17.56       -2.28     14.51 o 
   4   9  13      246.96      274.53     24.87 o 
   5   9  13        9.76       -1.71     17.07 o 
   6   9  13      175.98      149.34     29.61 o 
   7   9  13       68.13       66.28     22.44 o 
   8   9  13        1.72      -16.59     20.87 o 
   9   9  13       55.19      120.86     34.30 o 
 -13  10  13      538.84      681.55     48.71 o 
 -12  10  13      207.41      211.33     27.09 o 
 -11  10  13       13.94      -18.58     18.58 o 
 -10  10  13      163.96      155.43     22.47 o 
  -9  10  13      205.90      216.66     24.53 o 
  -8  10  13        0.66       -0.05     16.01 o 
  -7  10  13      186.85      179.20     21.95 o 
  -6  10  13       38.72       51.90     17.23 o 
  -5  10  13      136.91      129.32     19.08 o 
  -4  10  13      146.09      160.67     18.71 o 
  -3  10  13      396.52      447.19     28.05 o 
  -2  10  13      465.28      420.21     19.08 o 
  -1  10  13        1.38       -5.25      9.66 o 
   0  10  13      270.08      280.01     15.81 o 
   1  10  13      222.54      243.97     14.99 o 
   2  10  13     2242.52     2185.15     36.87 o 
   3  10  13      511.29      543.80     28.35 o 
   4  10  13      408.76      454.52     27.87 o 
   5  10  13       28.82        8.50     19.79 o 
   6  10  13     1049.83     1094.15     41.91 o 
   7  10  13        5.25        2.67     20.31 o 
   8  10  13      416.39      430.15     35.23 o 
 -12  11  13       30.39       12.13     21.37 o 
 -11  11  13      575.57      705.14     35.20 o 
 -10  11  13       13.41      -16.85     17.48 o 
  -9  11  13     1917.48     1890.05     56.63 o 
  -8  11  13       49.48       62.83     21.39 o 
  -7  11  13     1312.23     1373.04     43.09 o 
  -6  11  13       10.16       12.90     17.18 o 
  -5  11  13     3127.71     3141.27     69.12 o 
  -4  11  13      333.15      333.95     25.50 o 
  -3  11  13      515.18      484.34     49.98 o 
  -2  11  13      102.05       86.74     17.59 o 
  -1  11  13      901.06      953.88     27.70 o 
   0  11  13      219.48      213.97     16.74 o 
   1  11  13      497.06      462.76     17.86 o 
   2  11  13      940.51      946.24     24.32 o 
   3  11  13        4.47       -4.67     21.35 o 
   4  11  13      237.29      267.07     26.45 o 
   5  11  13       26.28      -12.44     18.96 o 
   6  11  13      231.00      295.97     71.15 o 
   7  11  13      317.13      320.28     30.59 o 
   8  11  13       20.25       10.08     23.98 o 
 -11  12  13        1.91      -20.23     20.23 o 
 -10  12  13      537.81      513.89     63.96 o 
  -9  12  13       62.97       66.69     22.05 o 
  -8  12  13       45.12       30.38     18.28 o 
  -7  12  13        0.42      -10.69     16.60 o 
  -6  12  13        0.39       -9.06     28.94 o 
  -5  12  13      361.24      380.07     26.90 o 
  -4  12  13     1411.97     1395.96     42.57 o 
  -3  12  13       29.20       47.19     25.50 o 
  -2  12  13       42.21       42.32     18.78 o 
  -1  12  13      295.69      344.34     25.03 o 
   0  12  13     1371.95     1381.29     34.32 o 
   1  12  13      172.14      179.58     17.77 o 
   2  12  13     1893.12     1946.22     51.74 o 
   3  12  13      704.48      773.85     49.58 o 
   4  12  13       97.42       92.39     21.70 o 
   5  12  13      397.42      450.03     31.07 o 
   6  12  13       30.68       -2.62     22.00 o 
   7  12  13      530.25      546.13     34.97 o 
 -10  13  13      418.86      494.44     34.52 o 
  -9  13  13       83.50       85.31     22.91 o 
  -8  13  13      553.88      595.64     32.63 o 
  -7  13  13       70.68       54.28     24.97 o 
  -6  13  13     1602.96     1584.57     49.89 o 
  -5  13  13       30.91       37.50     18.41 o 
  -4  13  13     1154.27     1189.27     41.66 o 
  -3  13  13       18.65        5.63     17.40 o 
  -2  13  13      310.78      369.80     21.77 o 
  -1  13  13        1.55       18.75     14.50 o 
   0  13  13      444.46      418.53     21.95 o 
   1  13  13      303.14      353.24     22.31 o 
   2  13  13      480.78      483.85     29.86 o 
   3  13  13      214.87      276.92     39.30 o 
   4  13  13       22.90      -13.31     27.07 o 
   5  13  13       10.74      -14.29     29.93 o 
   6  13  13       17.35        3.93     31.53 o 
  -9  14  13      465.66      503.43     34.50 o 
  -8  14  13       10.85        6.07     20.65 o 
  -7  14  13        4.33       10.58     20.72 o 
  -6  14  13        5.69       -6.54     18.70 o 
  -5  14  13        2.74       13.72     19.76 o 
  -4  14  13        0.19        4.23     20.90 o 
  -3  14  13      650.16      631.78     52.93 o 
  -2  14  13        6.01       -7.04     15.22 o 
  -1  14  13       13.44       23.48     15.22 o 
   0  14  13       65.22       37.48     16.22 o 
   1  14  13     1304.36     1330.36     42.68 o 
   2  14  13      186.72      159.95     48.73 o 
   3  14  13      213.60      225.38     39.13 o 
   4  14  13      168.75      190.00     40.02 o 
  -7  15  13     1413.91     1548.40     60.83 o 
  -6  15  13        4.11       -7.82     19.17 o 
  -5  15  13      289.04      260.80     28.01 o 
  -4  15  13        8.16       23.96     20.27 o 
  -3  15  13      441.63      447.81     31.65 o 
  -2  15  13        0.81       -0.51     20.51 o 
  -1  15  13      288.35      314.17     23.96 o 
   0  15  13      182.31      166.34     34.74 o 
   1  15  13      136.02      127.51     19.06 o 
   2  15  13       35.43       42.60     26.17 o 
  -3  16  13        0.95      -28.54     28.54 o 
  -2  16  13      331.55      291.63     29.88 o 
 -16   0  14     1106.17     1213.98     62.35 o 
 -14   0  14     1396.70     1233.99     58.87 o 
 -12   0  14      219.91      220.28     31.62 o 
 -10   0  14     2064.41     2009.54     70.75 o 
  -8   0  14     1081.62     1075.07     46.63 o 
  -6   0  14     1214.77     1227.02     35.46 o 
  -4   0  14     3633.10     3552.20     67.03 o 
  -2   0  14      705.60      651.10     43.91 o 
   2   0  14      899.89      784.82     27.21 o 
   4   0  14      294.82      295.06     22.17 o 
   6   0  14      372.06      344.08     24.65 o 
   8   0  14      754.48      758.09     34.22 o 
  10   0  14      487.42      473.12     34.00 o 
 -16   1  14       27.81       46.34     21.70 o 
 -15   1  14        0.31        0.23     18.79 o 
 -14   1  14      575.50      565.87     30.02 o 
 -13   1  14       22.25        6.01     15.31 o 
 -12   1  14      242.00      247.23     22.89 o 
 -11   1  14       86.93       91.50     19.38 o 
 -10   1  14      962.47      945.10     33.29 o 
  -9   1  14      299.08      277.71     21.38 o 
  -8   1  14      223.49      275.39     20.64 o 
  -7   1  14     3594.04     3590.67     69.92 o 
  -6   1  14     4060.04     4152.05     54.42 o 
  -5   1  14      156.07      150.14     15.47 o 
  -4   1  14     1616.83     1535.61     27.15 o 
  -3   1  14     1735.13     1673.75     28.15 o 
  -2   1  14     1034.44      999.73     20.73 o 
  -1   1  14     1516.80     1515.62     25.89 o 
   0   1  14      395.49      419.71     25.19 o 
   1   1  14        7.34        8.99      6.69 o 
   2   1  14      280.97      240.85     16.06 o 
   3   1  14     1079.14     1144.44     29.01 o 
   4   1  14       33.61       29.50     10.84 o 
   5   1  14      107.86      125.59     14.18 o 
   6   1  14        8.80       11.79     11.24 o 
   7   1  14       93.24      138.82     15.41 o 
   8   1  14       31.70       23.37     13.62 o 
   9   1  14       53.35       50.40     17.68 o 
  10   1  14       63.89       96.90     26.37 o 
  11   1  14      133.30      155.98     30.97 o 
 -16   2  14      115.21      171.87     25.36 o 
 -15   2  14     1561.73     1579.39     49.14 o 
 -14   2  14        2.59       -4.63     18.00 o 
 -13   2  14      356.05      366.81     37.43 o 
 -12   2  14      662.09      652.89     29.71 o 
 -11   2  14      437.34      479.50     25.76 o 
 -10   2  14        3.54        4.85     12.99 o 
  -9   2  14      634.49      670.99     28.17 o 
  -8   2  14      222.94      248.29     19.94 o 
  -7   2  14     2877.62     2847.95     59.15 o 
  -6   2  14      368.19      358.98     16.53 o 
  -5   2  14      398.47      377.46     14.28 o 
  -4   2  14       37.75       26.74      8.11 o 
  -3   2  14      532.76      510.77     15.52 o 
  -2   2  14       36.58       20.91      7.89 o 
  -1   2  14      428.47      428.68     12.05 o 
   0   2  14      153.46      182.37     12.72 o 
   1   2  14      364.50      343.82     11.90 o 
   2   2  14     1074.86     1163.91     28.07 o 
   3   2  14      720.75      672.25     22.64 o 
   4   2  14       86.07       66.36     14.04 o 
   5   2  14     3011.34     3038.60     54.78 o 
   6   2  14        0.75        8.66     11.96 o 
   7   2  14      629.99      610.92     22.19 o 
   8   2  14        5.52        3.64     13.52 o 
   9   2  14      746.83      715.44     25.12 o 
  10   2  14       31.54       18.76     15.59 o 
  11   2  14      553.25      561.05     25.85 o 
 -16   3  14      166.77      223.16     27.81 o 
 -15   3  14        1.83       14.59     19.80 o 
 -14   3  14      448.07      432.09     28.27 o 
 -13   3  14       90.95       87.88     18.63 o 
 -12   3  14      191.19      192.32     45.16 o 
 -11   3  14       23.08       40.74     16.09 o 
 -10   3  14     2484.67     2480.84     57.22 o 
  -9   3  14       42.88       12.62     12.84 o 
  -8   3  14     4244.75     4283.68     81.45 o 
  -7   3  14       14.49       10.86     10.09 o 
  -6   3  14     1301.98     1360.76     30.46 o 
  -5   3  14     2960.57     3028.05     42.97 o 
  -4   3  14     1869.05     1825.32     30.39 o 
  -3   3  14      638.83      664.10     17.43 o 
  -2   3  14     3682.75     3786.82     43.48 o 
  -1   3  14      295.44      309.23     11.10 o 
   1   3  14      922.43      968.20     18.01 o 
   2   3  14     1645.09     1752.45     35.96 o 
   3   3  14       43.51       19.73     14.78 o 
   4   3  14      751.33      771.53     25.13 o 
   5   3  14      163.01      166.66     16.75 o 
   6   3  14        1.79       -4.68     13.09 o 
   7   3  14       26.79       -0.86     14.42 o 
   8   3  14       44.05       23.85     15.92 o 
   9   3  14        5.58        6.40     17.07 o 
  10   3  14       66.11       96.50     17.84 o 
  11   3  14        4.71       18.30     20.18 o 
 -16   4  14      531.78      617.54     63.24 o 
 -15   4  14      102.73      100.14     23.56 o 
 -14   4  14      944.39      866.90     36.51 o 
 -13   4  14       65.81       74.15     19.39 o 
 -12   4  14      528.96      568.87     29.05 o 
 -11   4  14     1129.43     1088.39     37.24 o 
 -10   4  14      117.77       78.01     16.35 o 
  -9   4  14     2289.50     2218.98     53.28 o 
  -8   4  14      334.24      330.74     22.24 o 
  -7   4  14      435.79      408.44     18.45 o 
  -6   4  14       26.15       28.15     10.96 o 
  -5   4  14       22.08       18.51      9.47 o 
  -4   4  14      823.09      788.90     19.47 o 
  -3   4  14      539.54      506.43     13.48 o 
  -2   4  14       56.05       44.20      7.69 o 
  -1   4  14       56.98       48.98      7.72 o 
   0   4  14      136.28       99.92     10.83 o 
   1   4  14     2218.48     2273.47     30.46 o 
   2   4  14      951.39      889.34     25.29 o 
   3   4  14       66.33       54.36     20.37 o 
   4   4  14     1628.77     1619.46     36.63 o 
   5   4  14        0.80        0.58     20.86 o 
   6   4  14     2093.17     2248.28     46.97 o 
   7   4  14      162.57      145.51     18.18 o 
   8   4  14      358.35      376.78     32.63 o 
   9   4  14       78.18       50.31     19.55 o 
  10   4  14      362.85      406.20     27.21 o 
  11   4  14       82.00       99.15     52.44 o 
 -15   5  14       28.37       21.66     21.07 o 
 -14   5  14       36.41       23.68     27.16 o 
 -13   5  14      294.15      292.43     26.09 o 
 -12   5  14      317.17      349.00     27.28 o 
 -11   5  14       79.94       74.23     18.00 o 
 -10   5  14       99.68      103.78     19.29 o 
  -9   5  14       13.95       23.98     23.09 o 
  -8   5  14      195.81      165.09     24.12 o 
  -7   5  14     2590.25     2613.60     46.42 o 
  -6   5  14     2607.47     2547.84     61.84 o 
  -5   5  14      101.48      132.65     13.37 o 
  -4   5  14      261.42      257.58     13.54 o 
  -3   5  14     1107.89     1099.16     20.15 o 
  -2   5  14     1516.83     1442.47     23.13 o 
  -1   5  14     3446.86     3327.63     40.43 o 
   0   5  14       25.67       15.54      8.42 o 
   1   5  14      193.43      182.76     17.65 o 
   2   5  14      715.33      755.08     23.19 o 
   3   5  14     1597.59     1542.91     34.39 o 
   4   5  14       60.02       63.71     19.22 o 
   5   5  14       73.84       74.23     15.24 o 
   6   5  14       63.92       83.35     20.34 o 
   7   5  14       37.97       13.00     15.53 o 
   8   5  14        0.20       -8.40     15.86 o 
   9   5  14       73.19       68.90     37.70 o 
  10   5  14        1.40      -22.42     22.42 o 
 -15   6  14      671.45      698.52     41.85 o 
 -14   6  14        9.26       26.44     19.52 o 
 -13   6  14      461.46      407.19     29.92 o 
 -12   6  14        4.25      -12.46     18.89 o 
 -11   6  14      707.12      753.15     31.99 o 
 -10   6  14        1.89       -7.95     14.95 o 
  -9   6  14       27.09       18.73     15.18 o 
  -8   6  14      616.26      591.06     27.45 o 
  -7   6  14      136.77      127.60     14.13 o 
  -6   6  14     1196.08     1209.64     29.17 o 
  -5   6  14       22.02        6.64     13.61 o 
  -4   6  14        3.10       -3.13     10.76 o 
  -3   6  14       73.44       52.20      8.44 o 
  -2   6  14       40.98       27.55      8.13 o 
  -1   6  14      743.14      740.36     16.67 o 
   0   6  14      287.85      324.86     12.45 o 
   1   6  14      113.77       44.83     14.77 o 
   2   6  14       81.29       54.82     12.27 o 
   3   6  14      757.53      718.37     23.81 o 
   4   6  14       26.20       26.82     12.20 o 
   5   6  14      394.12      359.58     20.46 o 
   6   6  14       89.17       70.57     19.41 o 
   7   6  14     1772.61     1858.17     54.94 o 
   8   6  14       41.79       40.79     27.51 o 
   9   6  14      359.44      437.49     36.80 o 
  10   6  14       26.14       57.71     23.84 o 
 -15   7  14        2.74       11.91     21.53 o 
 -14   7  14       61.26       52.12     22.36 o 
 -13   7  14       37.37       74.86     20.75 o 
 -12   7  14      218.94      206.92     23.69 o 
 -11   7  14       22.22       -4.67     16.96 o 
 -10   7  14      855.96      877.50     35.44 o 
  -9   7  14      241.16      253.60     26.49 o 
  -8   7  14     7568.27     7594.11    130.37 o 
  -7   7  14      278.65      317.66     18.66 o 
  -6   7  14       38.94       59.62     12.05 o 
  -5   7  14      820.87      851.19     24.52 o 
  -4   7  14      514.26      478.41     19.08 o 
  -3   7  14      531.55      526.73     16.92 o 
  -2   7  14     6698.53     6717.38     71.58 o 
  -1   7  14      135.53      134.85     19.49 o 
   0   7  14      247.32      250.37     12.00 o 
   1   7  14      176.32      163.26     20.16 o 
   2   7  14        8.27        9.86     14.41 o 
   3   7  14      580.72      598.26     23.82 o 
   4   7  14      631.98      631.18     23.89 o 
   5   7  14        5.36        6.43     17.08 o 
   6   7  14        2.50       -6.14     17.67 o 
   7   7  14      237.34      268.97     62.08 o 
   8   7  14       56.42       69.90     22.01 o 
   9   7  14        8.95        0.10     21.75 o 
  10   7  14        1.54      -33.50     33.50 o 
 -14   8  14      259.70      289.54     29.56 o 
 -13   8  14       27.59       10.20     20.17 o 
 -12   8  14      224.61      209.50     25.39 o 
 -11   8  14      141.45      127.82     22.11 o 
 -10   8  14      596.62      633.04     31.25 o 
  -9   8  14       40.38       -1.94     16.28 o 
  -8   8  14      365.46      403.16     26.97 o 
  -7   8  14      117.57      108.34     18.91 o 
  -6   8  14      277.79      281.20     17.29 o 
  -5   8  14     1086.59     1107.80     28.49 o 
  -4   8  14      181.98      173.97     21.19 o 
  -3   8  14        0.68       -8.51      8.51 o 
  -2   8  14      397.89      361.47     13.65 o 
  -1   8  14       43.81       36.13      8.54 o 
   0   8  14        1.71       -7.97      7.97 o 
   1   8  14       97.59       87.92      9.95 o 
   2   8  14      107.94      110.11     20.37 o 
   3   8  14      273.98      304.08     24.54 o 
   4   8  14       23.63       41.67     32.60 o 
   5   8  14       36.11       53.28     30.28 o 
   6   8  14      907.72      902.92     38.52 o 
   7   8  14       91.02       90.33     32.78 o 
   8   8  14      210.29      254.96     61.68 o 
   9   8  14      102.61       62.32     26.12 o 
 -13   9  14      176.15      208.13     35.78 o 
 -12   9  14      102.91      151.97     21.24 o 
 -11   9  14        3.95       -6.66     17.70 o 
 -10   9  14      249.01      256.75     26.39 o 
  -9   9  14     3361.75     3437.75     75.35 o 
  -8   9  14      327.73      370.47     26.25 o 
  -7   9  14      525.65      565.79     27.94 o 
  -6   9  14       51.66       49.10     16.03 o 
  -5   9  14      370.09      332.86     23.78 o 
  -4   9  14      211.38      207.01     30.94 o 
  -3   9  14      788.59      759.80     20.66 o 
  -2   9  14      733.60      697.47     21.16 o 
  -1   9  14      809.22      795.01     18.41 o 
   0   9  14      236.24      230.66     25.89 o 
   1   9  14      176.71      193.15     23.18 o 
   2   9  14       52.74       79.71     17.30 o 
   3   9  14       28.60       29.35     16.65 o 
   4   9  14        8.31       -2.98     29.30 o 
   5   9  14      963.11     1014.33     39.33 o 
   6   9  14       57.91       50.13     21.77 o 
   7   9  14       36.77      -15.24     21.48 o 
   8   9  14       24.51       -2.92     29.43 o 
 -13  10  14      665.73      738.73     32.45 o 
 -12  10  14        1.97       -8.62     19.70 o 
 -11  10  14      410.91      411.11     40.02 o 
 -10  10  14      282.01      275.94     26.43 o 
  -9  10  14       17.19      -16.12     16.12 o 
  -8  10  14       56.05       47.96     19.36 o 
  -7  10  14      566.38      518.77     28.14 o 
  -6  10  14        0.30      -15.70     15.70 o 
  -5  10  14       25.53       11.54     16.25 o 
  -4  10  14       34.28       30.70     23.45 o 
  -3  10  14      172.75      155.11     16.10 o 
  -2  10  14        3.63       -9.76      9.76 o 
  -1  10  14       87.17       70.28     12.19 o 
   0  10  14      376.56      341.21     20.44 o 
   1  10  14       10.34       10.50     10.57 o 
   2  10  14       12.19        1.99     15.31 o 
   3  10  14      347.93      404.70     26.27 o 
   4  10  14      123.84      122.05     21.75 o 
   5  10  14       96.53       45.27     21.18 o 
   6  10  14      130.58      141.34     35.15 o 
   7  10  14     1309.06     1356.43     49.18 o 
   8  10  14       24.87        0.60     23.72 o 
 -12  11  14      184.54      186.90     26.44 o 
 -11  11  14       40.21       24.73     21.93 o 
 -10  11  14      431.84      437.37     31.64 o 
  -9  11  14        6.97        8.61     18.79 o 
  -8  11  14     1321.38     1428.89     46.01 o 
  -7  11  14       38.40       30.49     18.60 o 
  -6  11  14     1089.40     1074.69     38.32 o 
  -5  11  14      195.16      182.52     22.58 o 
  -4  11  14      636.66      614.60     29.00 o 
  -3  11  14      592.53      584.52     28.52 o 
  -2  11  14     2456.74     2451.44     58.24 o 
  -1  11  14       74.44       42.57     15.17 o 
   0  11  14      437.48      356.73     19.53 o 
   1  11  14      534.24      530.17     19.19 o 
   2  11  14      124.50      160.28     26.26 o 
   3  11  14      109.64      105.90     21.53 o 
   4  11  14      345.74      358.28     29.56 o 
   5  11  14      249.81      282.25     27.75 o 
   6  11  14        9.13        0.76     20.06 o 
   7  11  14       79.89      119.84     26.90 o 
 -11  12  14       52.09       23.02     22.56 o 
 -10  12  14        5.35        4.44     20.99 o 
  -9  12  14     1087.30     1151.16     43.37 o 
  -8  12  14      148.29      162.96     24.27 o 
  -7  12  14        0.55        6.32     19.32 o 
  -6  12  14      123.19       95.70     21.00 o 
  -5  12  14       29.54        1.47     17.52 o 
  -4  12  14      211.05      199.44     23.68 o 
  -3  12  14        0.58      -16.48     16.48 o 
  -2  12  14       35.65       25.23     14.18 o 
  -1  12  14      390.17      487.61     22.60 o 
   0  12  14       92.71       56.71     18.71 o 
   1  12  14      307.17      278.92     21.31 o 
   2  12  14      619.14      618.06     44.49 o 
   3  12  14      215.72      242.17     36.36 o 
   4  12  14      453.99      462.04     31.03 o 
   5  12  14      190.66      239.60     29.07 o 
   6  12  14      290.23      334.99     32.84 o 
 -10  13  14       67.68       62.56     23.12 o 
  -9  13  14      684.41      684.75     35.76 o 
  -8  13  14       27.52       -1.39     19.13 o 
  -7  13  14      226.29      275.40     28.49 o 
  -6  13  14        1.88       -2.26     17.75 o 
  -5  13  14      637.03      618.67     59.00 o 
  -4  13  14        0.60       18.86     19.05 o 
  -3  13  14      818.24      857.91     35.56 o 
  -2  13  14       40.43       11.51     14.72 o 
  -1  13  14      571.11      596.40     28.96 o 
   0  13  14       66.64       66.87     16.95 o 
   1  13  14      398.64      384.58     23.59 o 
   2  13  14       12.57       -6.16     25.73 o 
   3  13  14      222.56      200.63     37.07 o 
   4  13  14        3.85      -27.78     27.78 o 
   5  13  14      203.64      214.75     40.73 o 
  -8  14  14       57.12       48.18     25.32 o 
  -7  14  14      252.31      316.99     40.51 o 
  -6  14  14        1.62       26.15     19.41 o 
  -5  14  14        3.95       21.32     20.08 o 
  -4  14  14       68.51       29.77     24.52 o 
  -3  14  14      157.53      154.20     25.08 o 
  -2  14  14      306.82      278.81     29.08 o 
  -1  14  14       49.09       26.45     16.48 o 
   0  14  14       13.62       19.30     16.62 o 
   1  14  14       38.23        6.53     16.87 o 
   2  14  14      127.09      172.76     37.16 o 
   3  14  14       44.23       62.08     32.78 o 
  -6  15  14      752.74      783.81     38.86 o 
  -5  15  14        0.87      -21.07     21.07 o 
  -4  15  14      259.94      288.87     36.31 o 
  -3  15  14        0.07        2.01     21.09 o 
  -2  15  14       42.08       12.47     21.54 o 
  -1  15  14      264.10      237.45     30.42 o 
   0  15  14      677.93      742.65     30.54 o 
   1  15  14        6.77       15.67     23.63 o 
 -15   0  15      389.95      424.85     43.77 o 
 -13   0  15      592.27      585.82     42.25 o 
 -11   0  15      926.38      827.45     46.54 o 
  -9   0  15     1541.86     1620.78     62.26 o 
  -7   0  15      309.15      337.39     28.85 o 
  -5   0  15      468.59      390.77     23.27 o 
  -3   0  15       23.14       35.33     12.02 o 
  -1   0  15     1423.41     1336.57     34.47 o 
   1   0  15       71.49       44.75     12.99 o 
   3   0  15     1330.08     1270.88     57.08 o 
   5   0  15       12.28       19.47     25.37 o 
   7   0  15      248.01      285.51     74.05 o 
   9   0  15     2850.23     2996.60     73.77 o 
 -16   1  15       73.80       87.04     41.31 o 
 -15   1  15       21.34       17.87     19.52 o 
 -14   1  15      191.49      226.90     24.88 o 
 -13   1  15      147.56      152.65     22.05 o 
 -12   1  15       33.13       10.91     14.66 o 
 -11   1  15      490.69      465.57     25.58 o 
 -10   1  15        4.26       -6.45     13.04 o 
  -9   1  15      589.03      611.90     26.62 o 
  -8   1  15      247.61      169.56     17.46 o 
  -7   1  15     1156.73     1114.02     45.56 o 
  -6   1  15      779.17      813.02     20.40 o 
  -5   1  15     4470.69     4620.25     59.45 o 
  -4   1  15     1578.08     1511.08     27.56 o 
  -3   1  15      732.89      692.77     18.16 o 
  -2   1  15        8.28       14.37      9.95 o 
  -1   1  15      314.17      308.19     15.85 o 
   0   1  15      427.30      342.43     46.42 o 
   1   1  15     2413.67     2358.85     36.15 o 
   2   1  15     1235.40     1221.94     38.50 o 
   3   1  15     4318.00     4345.99     86.47 o 
   4   1  15       95.90      135.58     21.79 o 
   5   1  15      212.16      231.79     25.77 o 
   6   1  15      491.04      532.18     24.39 o 
   7   1  15      234.25      270.72     21.88 o 
   8   1  15      580.78      539.13     26.33 o 
   9   1  15        2.21       14.18     18.56 o 
  10   1  15       42.80       39.47     19.56 o 
 -16   2  15      822.78      926.91     39.92 o 
 -15   2  15       22.77       -0.75     22.06 o 
 -14   2  15     1123.37     1169.83     62.71 o 
 -13   2  15        1.17      -19.38     22.56 o 
 -12   2  15     2318.99     2309.18     62.08 o 
 -11   2  15      262.92      230.27     22.30 o 
 -10   2  15     1289.99     1221.18     38.39 o 
  -9   2  15      567.70      534.97     26.36 o 
  -8   2  15      784.77      832.47     48.15 o 
  -7   2  15      627.58      591.69     20.84 o 
  -6   2  15      525.72      513.66     16.99 o 
  -5   2  15       87.95       70.46      9.88 o 
  -4   2  15       23.01       21.76      8.71 o 
  -3   2  15       93.71      105.92      9.98 o 
  -2   2  15      216.06      167.12     11.57 o 
  -1   2  15       26.48       29.65      9.09 o 
   0   2  15       21.87       14.31     11.54 o 
   1   2  15      180.76      164.24     11.52 o 
   2   2  15      295.60      305.90     23.98 o 
   3   2  15      391.45      413.39     25.08 o 
   4   2  15      434.91      476.80     21.57 o 
   5   2  15      527.71      493.99     22.59 o 
   6   2  15      807.78      812.74     28.51 o 
   7   2  15      170.72      178.40     29.33 o 
   8   2  15      651.21      689.47     28.78 o 
   9   2  15        2.50       13.21     18.21 o 
  10   2  15     1269.73     1357.70     40.64 o 
 -15   3  15      102.09       74.25     49.71 o 
 -14   3  15       29.02       32.94     39.66 o 
 -13   3  15       13.13       21.08     17.62 o 
 -12   3  15      508.01      459.53     27.41 o 
 -11   3  15      118.61      117.94     19.79 o 
 -10   3  15      942.29      836.69     32.56 o 
  -9   3  15       61.87       98.48     17.78 o 
  -8   3  15      927.91      887.40     31.09 o 
  -7   3  15     2109.71     2070.61     40.22 o 
  -6   3  15     3590.12     3691.72     58.90 o 
  -5   3  15     3912.63     3989.69     53.55 o 
  -4   3  15      459.82      461.35     16.24 o 
  -3   3  15     1406.78     1462.05     26.89 o 
  -2   3  15      275.34      276.41     13.28 o 
  -1   3  15     2568.93     2496.66     37.22 o 
   0   3  15      229.70      273.87     39.39 o 
   1   3  15     1478.67     1386.75     22.60 o 
   2   3  15     8053.46     7775.03    107.00 o 
   3   3  15     1725.37     1732.78     37.31 o 
   4   3  15      442.80      390.93     20.69 o 
   5   3  15      381.49      363.96     21.51 o 
   6   3  15        4.70        5.58     16.60 o 
   7   3  15      512.59      547.28     25.53 o 
   8   3  15       25.28       21.45     18.17 o 
   9   3  15      114.43       67.03     19.78 o 
  10   3  15        9.71        9.50     21.11 o 
 -15   4  15      280.30      323.54     32.16 o 
 -14   4  15        6.83        2.90     18.31 o 
 -13   4  15      564.61      572.08     33.10 o 
 -12   4  15      948.53      953.13     36.12 o 
 -11   4  15      640.29      639.98     46.67 o 
 -10   4  15      102.70      118.46     19.01 o 
  -9   4  15       10.17       16.06     14.52 o 
  -8   4  15      523.19      504.67     26.27 o 
  -7   4  15      443.39      433.59     18.80 o 
  -6   4  15      602.51      645.44     23.99 o 
  -5   4  15      967.35     1024.85     23.03 o 
  -4   4  15      207.11      212.58     14.88 o 
  -3   4  15      507.84      497.48     16.12 o 
  -2   4  15        3.61        8.58      8.77 o 
  -1   4  15     1654.86     1560.39     24.31 o 
   0   4  15      125.77      139.56     23.18 o 
   1   4  15       53.98       31.63      8.31 o 
   2   4  15       54.03       48.87     20.34 o 
   3   4  15      226.20      234.23     19.18 o 
   4   4  15     1178.79     1212.14     45.61 o 
   5   4  15       18.20      -13.04     13.04 o 
   6   4  15      292.50      348.66     25.54 o 
   7   4  15      452.58      432.20     24.40 o 
   8   4  15      429.03      472.91     24.79 o 
   9   4  15      936.12      999.90     35.04 o 
  10   4  15       41.93        8.41     24.41 o 
 -15   5  15       31.52       40.83     22.83 o 
 -14   5  15       21.64        4.17     20.32 o 
 -13   5  15       49.39       48.49     26.31 o 
 -12   5  15      216.82      173.99     23.08 o 
 -11   5  15       22.19       27.43     16.32 o 
 -10   5  15      900.87      833.70     33.51 o 
  -9   5  15      271.24      301.20     23.80 o 
  -8   5  15        4.62        2.45     14.79 o 
  -7   5  15      310.99      326.13     18.73 o 
  -6   5  15     1722.58     1674.34     35.57 o 
  -5   5  15     1365.19     1353.92     31.00 o 
  -4   5  15     2387.39     2394.84     37.67 o 
  -3   5  15      610.81      620.66     15.63 o 
  -2   5  15      319.38      318.63     12.48 o 
  -1   5  15        4.66       -5.26      7.44 o 
   0   5  15     4026.23     3843.69     45.77 o 
   1   5  15      431.51      359.27     12.74 o 
   2   5  15      912.10      836.85     25.01 o 
   3   5  15      355.83      300.79     19.29 o 
   4   5  15      757.61      757.44     25.56 o 
   5   5  15       29.61       -3.51     13.34 o 
   6   5  15       73.57       67.67     20.24 o 
   7   5  15       31.74       23.74     21.35 o 
   8   5  15      372.46      452.66     26.50 o 
   9   5  15        9.33        8.86     23.00 o 
  10   5  15        1.57       13.20     23.86 o 
 -15   6  15       11.88       -9.79     21.01 o 
 -14   6  15     1006.87      977.26     41.09 o 
 -13   6  15       35.64       14.17     17.38 o 
 -12   6  15     1859.26     1912.43     53.37 o 
 -11   6  15        8.58       47.53     19.18 o 
 -10   6  15      309.51      354.56     26.30 o 
  -9   6  15      388.65      372.61     26.97 o 
  -8   6  15       36.45       19.72     20.59 o 
  -7   6  15     1009.27     1030.63     27.95 o 
  -6   6  15      260.24      241.74     16.86 o 
  -5   6  15      364.40      340.51     17.38 o 
  -4   6  15      112.89       91.90     10.96 o 
  -3   6  15        0.48       -7.33      7.33 o 
  -2   6  15       10.94        2.44      7.65 o 
  -1   6  15      679.39      622.68     16.18 o 
   0   6  15      382.63      381.99     13.39 o 
   1   6  15      239.86      174.41     21.84 o 
   2   6  15      178.50      201.68     16.54 o 
   3   6  15      474.63      405.93     19.55 o 
   4   6  15      198.14      194.38     31.06 o 
   5   6  15      292.64      287.55     25.43 o 
   6   6  15       70.18       70.76     16.74 o 
   7   6  15      252.22      299.08     31.40 o 
   8   6  15     1703.51     1800.51     56.23 o 
   9   6  15      162.94      198.86     29.21 o 
 -14   7  15        2.19       19.32     20.76 o 
 -13   7  15      116.08      153.18     23.06 o 
 -12   7  15        3.56       15.34     18.24 o 
 -11   7  15       44.86       53.96     19.33 o 
 -10   7  15       11.58       14.53     16.02 o 
  -9   7  15      845.56      822.74     33.56 o 
  -8   7  15      289.98      288.66     23.93 o 
  -7   7  15      839.02      816.19     25.23 o 
  -6   7  15      594.23      643.72     22.37 o 
  -5   7  15      599.84      588.40     21.38 o 
  -4   7  15      354.43      335.64     17.42 o 
  -3   7  15      837.64      847.77     18.94 o 
  -2   7  15      832.70      839.43     18.75 o 
  -1   7  15     3112.96     2994.91     38.87 o 
   0   7  15        4.77       -5.09      7.78 o 
   1   7  15     1704.49     1596.78     41.69 o 
   2   7  15      119.00      123.08     14.80 o 
   3   7  15      336.97      323.89     19.07 o 
   4   7  15      286.42      310.15     22.80 o 
   5   7  15     1069.85     1082.69     39.77 o 
   6   7  15       19.01      -19.22     19.79 o 
   7   7  15       34.52       73.51     26.35 o 
   8   7  15        9.14       14.65     22.93 o 
   9   7  15      395.99      513.63     38.45 o 
 -14   8  15       71.92       77.57     24.35 o 
 -13   8  15     2701.13     2900.08     71.52 o 
 -12   8  15      235.05      223.96     26.15 o 
 -11   8  15     1024.41     1058.89     40.58 o 
 -10   8  15       33.90       42.08     17.86 o 
  -9   8  15      129.87      116.21     21.16 o 
  -8   8  15      283.96      335.30     50.38 o 
  -7   8  15      582.75      624.83     78.25 o 
  -6   8  15     1096.40     1036.38     28.37 o 
  -5   8  15      116.44      109.69     14.26 o 
  -4   8  15      393.19      410.79     18.95 o 
  -3   8  15      772.33      800.76     21.11 o 
  -2   8  15       91.63       65.22      9.68 o 
  -1   8  15      429.46      461.06     15.39 o 
   0   8  15       12.44       23.85      8.71 o 
   1   8  15      106.53       83.05     12.16 o 
   2   8  15      303.33      280.87     23.52 o 
   3   8  15        3.89       11.99     44.26 o 
   4   8  15      280.30      308.72     53.95 o 
   5   8  15      235.93      220.09     32.16 o 
   6   8  15       87.80      103.22     23.04 o 
   7   8  15     1451.18     1453.62     50.27 o 
   8   8  15        4.02        8.61     23.71 o 
 -13   9  15        0.69      -15.90     20.53 o 
 -12   9  15       12.43       11.90     20.49 o 
 -11   9  15      438.21      457.10     31.48 o 
 -10   9  15      182.16      190.05     27.51 o 
  -9   9  15        3.76        9.88     17.68 o 
  -8   9  15      594.00      610.07     29.49 o 
  -7   9  15       28.83       19.09     17.08 o 
  -6   9  15        9.41        0.80     16.11 o 
  -5   9  15       59.56       15.42     19.65 o 
  -4   9  15     1193.13     1193.49     30.53 o 
  -3   9  15      640.96      654.19     20.02 o 
  -2   9  15     2044.57     2083.65     36.00 o 
  -1   9  15      297.51      319.40     13.88 o 
   0   9  15      409.49      375.49     16.75 o 
   1   9  15       85.06       56.50     10.93 o 
   2   9  15      359.87      366.29     36.85 o 
   3   9  15       39.09       28.92     18.06 o 
   4   9  15      536.54      513.35     29.24 o 
   5   9  15       31.34        1.78     18.04 o 
   6   9  15      902.69      924.45     39.60 o 
   7   9  15      104.39      120.40     25.09 o 
   8   9  15      537.53      568.70     36.98 o 
 -12  10  15      256.73      297.10     29.87 o 
 -11  10  15      220.92      245.12     27.35 o 
 -10  10  15      519.64      530.41     30.83 o 
  -9  10  15      236.17      242.18     45.69 o 
  -8  10  15       46.91       38.46     19.01 o 
  -7  10  15      437.70      481.69     28.49 o 
  -6  10  15      423.96      427.10     26.96 o 
  -5  10  15      271.68      262.65     36.31 o 
  -4  10  15       48.51       15.60     16.39 o 
  -3  10  15       62.01       33.22     16.59 o 
  -2  10  15       26.56        6.10     10.65 o 
  -1  10  15      289.33      271.85     18.82 o 
   0  10  15      254.55      210.00     25.53 o 
   1  10  15       11.21       11.22     13.38 o 
   2  10  15      267.28      257.52     29.88 o 
   3  10  15       63.78       35.69     18.34 o 
   4  10  15        1.43       17.58     19.01 o 
   5  10  15       79.70       55.78     21.51 o 
   6  10  15        2.74       -0.78     21.20 o 
   7  10  15       58.55       85.11     27.49 o 
 -11  11  15        4.93      -24.12     24.12 o 
 -10  11  15      241.13      227.43     27.41 o 
  -9  11  15      724.27      710.98     34.31 o 
  -8  11  15      114.82      149.36     33.94 o 
  -7  11  15      147.86      107.24     21.02 o 
  -6  11  15       92.50       96.14     19.10 o 
  -5  11  15      713.01      822.43     34.49 o 
  -4  11  15      353.04      337.68     27.21 o 
  -3  11  15      518.25      584.89     29.14 o 
  -2  11  15      535.08      511.56     22.45 o 
  -1  11  15      264.41      292.30     24.55 o 
   0  11  15      120.94       84.66     15.35 o 
   1  11  15     1691.53     1746.93     54.90 o 
   2  11  15       43.46       13.15     18.94 o 
   3  11  15      172.22      177.92     24.19 o 
   4  11  15      129.71      184.26     25.06 o 
   5  11  15      377.35      472.19     34.32 o 
   6  11  15      395.81      410.89     43.41 o 
 -10  12  15       87.54       46.25     22.20 o 
  -9  12  15       15.68       25.70     20.23 o 
  -8  12  15      218.55      259.37     27.86 o 
  -7  12  15      475.25      519.26     31.05 o 
  -6  12  15      677.93      769.85     35.40 o 
  -5  12  15        1.55       -4.05     17.24 o 
  -4  12  15       31.77       37.63     18.91 o 
  -3  12  15      216.08      252.35     25.63 o 
  -2  12  15       45.98       14.40     14.52 o 
  -1  12  15       72.57       43.82     15.11 o 
   0  12  15      392.21      409.69     22.19 o 
   1  12  15       19.47       20.34     18.79 o 
   2  12  15      276.33      384.29     41.27 o 
   3  12  15      110.24       93.08     29.39 o 
   4  12  15       58.55       72.83     29.84 o 
   5  12  15      222.48      290.40     31.34 o 
  -9  13  15       71.59       66.87     23.58 o 
  -8  13  15        5.28        0.22     25.46 o 
  -7  13  15       38.24       33.74     21.36 o 
  -6  13  15      727.43      803.00     92.05 o 
  -5  13  15       11.77      -19.16     19.16 o 
  -4  13  15      105.90       70.20     22.36 o 
  -3  13  15       17.62       19.59     18.91 o 
  -2  13  15      439.80      425.59     22.99 o 
  -1  13  15      536.38      540.25     25.09 o 
   0  13  15     1356.89     1386.27     36.51 o 
   1  13  15      104.99      147.43     26.22 o 
   2  13  15     1170.13     1278.11     65.30 o 
   3  13  15       32.99      -12.77     28.32 o 
   4  13  15      376.97      527.93     52.08 o 
  -7  14  15      480.22      558.73     33.39 o 
  -6  14  15      112.21      138.97     25.82 o 
  -5  14  15      369.84      362.56     50.52 o 
  -4  14  15        0.80      -19.18     19.18 o 
  -3  14  15       13.27       16.81     20.51 o 
  -2  14  15       10.61       16.77     20.47 o 
  -1  14  15      364.57      397.88     39.24 o 
   0  14  15       27.74       11.34     16.98 o 
   1  14  15       26.01        1.88     29.48 o 
   2  14  15        6.55      -18.40     29.03 o 
  -3  15  15      569.63      662.92     36.00 o 
  -2  15  15       30.54       28.58     22.90 o 
 -14   0  16      118.94       84.77     29.57 o 
 -12   0  16      975.79     1005.48     53.24 o 
 -10   0  16     3168.22     2974.29     92.81 o 
  -8   0  16     7036.67     6426.12    158.29 o 
  -6   0  16      209.22      125.07     16.62 o 
  -4   0  16       15.53        8.50     11.98 o 
  -2   0  16     1554.48     1673.28     41.28 o 
   0   0  16      413.07      386.11     19.22 o 
   2   0  16      754.83      726.69     44.22 o 
   4   0  16      153.91      142.93     29.03 o 
   6   0  16     1508.17     1348.33     65.21 o 
   8   0  16       47.88       67.09     29.21 o 
  10   0  16      908.98      910.79     61.73 o 
 -15   1  16        1.09       -4.43     19.99 o 
 -14   1  16        2.77      -17.53     17.53 o 
 -13   1  16      109.09      101.98     20.27 o 
 -12   1  16        7.44       21.67     16.00 o 
 -11   1  16      101.88       56.66     31.62 o 
 -10   1  16      557.19      501.07     26.81 o 
  -9   1  16      129.18      140.34     18.48 o 
  -8   1  16      397.62      366.51     23.52 o 
  -7   1  16      352.06      319.75     24.83 o 
  -6   1  16     2233.64     2154.71     35.83 o 
  -5   1  16     1065.33     1036.66     23.20 o 
  -4   1  16      439.94      382.94     14.93 o 
  -3   1  16       33.34       31.82      9.33 o 
  -2   1  16     1017.53      959.79     21.83 o 
  -1   1  16     2236.25     2120.62     33.83 o 
   0   1  16     1629.07     1459.12     55.37 o 
   1   1  16      650.50      589.47     26.96 o 
   2   1  16     1245.60     1169.70     38.37 o 
   3   1  16     1054.66     1011.41     37.36 o 
   4   1  16      550.62      573.38     29.52 o 
   5   1  16      342.15      285.06     26.22 o 
   6   1  16       24.38       20.37     18.19 o 
   7   1  16       65.05      103.92     22.51 o 
   8   1  16       95.73       36.64     39.26 o 
   9   1  16       86.66       40.87     28.63 o 
  10   1  16      121.05       97.06     27.86 o 
 -15   2  16      830.57      846.77     39.27 o 
 -14   2  16        0.61       -6.33     17.68 o 
 -13   2  16      887.63      920.18     37.27 o 
 -12   2  16        7.46       41.82     17.09 o 
 -11   2  16     1159.82     1155.59     39.19 o 
 -10   2  16      326.95      353.11     25.06 o 
  -9   2  16     6267.47     6011.46    140.69 o 
  -8   2  16        5.12      -12.08     12.81 o 
  -7   2  16       27.10       28.22     10.85 o 
  -6   2  16       67.42       52.09     10.38 o 
  -5   2  16     1685.08     1565.53     29.56 o 
  -4   2  16      797.55      753.83     19.72 o 
  -3   2  16     2644.61     2634.75     39.80 o 
  -2   2  16      329.91      309.62     14.48 o 
  -1   2  16       30.57       48.59      9.51 o 
   0   2  16        5.00       -8.29      9.09 o 
   1   2  16       40.98       19.02     14.60 o 
   2   2  16      216.86      207.64     22.53 o 
   3   2  16       43.32       35.16     17.39 o 
   4   2  16       20.34       -9.15     16.64 o 
   5   2  16      201.79      184.13     24.22 o 
   6   2  16       51.42       35.21     21.39 o 
   7   2  16      396.04      453.68     32.47 o 
   8   2  16      134.81      118.65     24.85 o 
   9   2  16      436.90      486.53     35.43 o 
  10   2  16       13.10        4.08     25.80 o 
 -15   3  16      155.01      134.38     25.25 o 
 -14   3  16       51.17       27.82     19.50 o 
 -13   3  16       20.62       20.80     18.22 o 
 -12   3  16       62.36       41.62     18.79 o 
 -11   3  16       42.67       31.91     16.39 o 
 -10   3  16        9.30        1.45     13.99 o 
  -9   3  16      746.94      724.30     31.14 o 
  -8   3  16      214.61      238.88     21.02 o 
  -7   3  16      454.69      400.50     19.20 o 
  -6   3  16      184.72      227.15     16.19 o 
  -5   3  16     1939.46     1952.42     33.63 o 
  -4   3  16     2262.35     2186.57     35.67 o 
  -3   3  16      209.77      230.48     13.54 o 
  -2   3  16     2613.54     2439.69     40.76 o 
  -1   3  16      590.73      575.38     17.80 o 
   1   3  16     1287.16     1221.35     38.72 o 
   2   3  16     1340.46     1377.30     48.77 o 
   3   3  16     2813.54     2622.97     62.21 o 
   4   3  16     2940.22     2929.73     67.86 o 
   5   3  16       29.34        6.08     20.99 o 
   6   3  16      441.14      506.93     24.29 o 
   7   3  16        3.32       -6.06     15.77 o 
   8   3  16        6.62        4.45     17.86 o 
   9   3  16        3.40        1.54     19.47 o 
 -15   4  16      209.96      221.29     28.11 o 
 -14   4  16      871.85      830.86     37.30 o 
 -13   4  16        3.80       -2.69     31.04 o 
 -12   4  16      512.17      509.06     29.59 o 
 -11   4  16      251.53      281.07     25.45 o 
 -10   4  16      779.39      790.16     34.53 o 
  -9   4  16       62.60       28.63     15.19 o 
  -8   4  16     2986.18     2865.11     63.32 o 
  -7   4  16      336.56      328.08     17.74 o 
  -6   4  16      398.30      378.50     18.69 o 
  -5   4  16      612.83      601.82     18.66 o 
  -4   4  16     1903.75     1927.30     33.26 o 
  -3   4  16       58.42       43.99     10.03 o 
  -2   4  16     1055.34     1058.90     23.21 o 
  -1   4  16       64.74       64.21     10.16 o 
   0   4  16        1.47       -5.08      8.12 o 
   1   4  16      196.79      177.89     18.81 o 
   2   4  16       16.86        4.85     16.01 o 
   3   4  16      548.52      574.29     29.21 o 
   4   4  16      112.62       83.74     14.88 o 
   5   4  16       79.21       41.73     20.00 o 
   6   4  16      388.27      450.24     32.27 o 
   7   4  16      448.87      487.67     25.32 o 
   8   4  16       60.07       43.67     19.13 o 
   9   4  16        2.42      -19.05     19.05 o 
 -15   5  16       39.45       37.83     22.98 o 
 -14   5  16        4.61      -13.34     19.93 o 
 -13   5  16      107.19      120.97     23.12 o 
 -12   5  16       16.47        9.94     18.36 o 
 -11   5  16      224.88      265.00     25.39 o 
 -10   5  16       20.51       -0.75     15.79 o 
  -9   5  16       80.42       71.39     29.08 o 
  -8   5  16      379.20      363.95     26.02 o 
  -7   5  16      150.10      155.38     15.65 o 
  -6   5  16      878.78      970.87     27.93 o 
  -5   5  16     1205.45     1163.14     29.47 o 
  -4   5  16        3.74        7.65      9.36 o 
  -3   5  16     4669.49     4487.56     59.19 o 
  -2   5  16      169.81      160.49     14.69 o 
  -1   5  16     3539.41     3296.58     83.60 o 
   0   5  16      583.86      552.90     21.00 o 
   1   5  16      480.91      492.15     22.94 o 
   2   5  16     1051.19     1090.38     29.00 o 
   3   5  16      818.25      801.36     25.82 o 
   4   5  16      139.01      184.93     38.28 o 
   5   5  16      977.08      918.70     29.07 o 
   6   5  16       42.63       35.55     16.37 o 
   7   5  16        6.59        9.67     17.47 o 
   8   5  16        6.55      -12.97     21.63 o 
   9   5  16      115.27      120.00     26.61 o 
 -14   6  16        2.25       17.44     20.79 o 
 -13   6  16      530.71      511.91     31.36 o 
 -12   6  16      113.64      115.59     21.29 o 
 -11   6  16     2381.41     2455.74     61.87 o 
 -10   6  16        1.42       -8.55     15.70 o 
  -9   6  16     1700.45     1695.31     48.47 o 
  -8   6  16      148.69      147.85     21.17 o 
  -7   6  16     1954.05     1978.26     40.94 o 
  -6   6  16     2295.66     2251.10     43.49 o 
  -5   6  16       62.13       54.22     12.62 o 
  -4   6  16      254.94      273.18     35.30 o 
  -3   6  16      854.61      835.01     21.63 o 
  -2   6  16     1191.42     1115.77     24.44 o 
  -1   6  16        5.10       -6.12      9.33 o 
   0   6  16      155.02      166.89     11.62 o 
   1   6  16      108.77      118.06     14.55 o 
   2   6  16        9.55        0.71     12.13 o 
   3   6  16      193.96      201.05     17.91 o 
   4   6  16      149.48      136.21     26.27 o 
   5   6  16       26.36       10.43     14.91 o 
   6   6  16      479.92      513.94     31.44 o 
   7   6  16      535.86      525.28     35.20 o 
   8   6  16        0.30        4.96     23.97 o 
   9   6  16      182.36      237.52     45.47 o 
 -14   7  16      289.83      323.23     31.42 o 
 -13   7  16        0.38        2.09     20.65 o 
 -12   7  16       37.21       72.21     21.68 o 
 -11   7  16      294.76      325.84     27.82 o 
 -10   7  16       20.44       19.12     16.47 o 
  -9   7  16        2.59      -15.01     16.83 o 
  -8   7  16      347.91      401.76     27.42 o 
  -7   7  16      153.72      141.37     15.88 o 
  -6   7  16      123.50      122.43     15.29 o 
  -5   7  16       37.59       25.01     13.05 o 
  -4   7  16     2269.34     2224.97     43.08 o 
  -3   7  16     1578.57     1504.75     34.00 o 
  -2   7  16     5220.66     5274.76     79.98 o 
  -1   7  16       70.10       71.88     13.38 o 
   0   7  16      897.80      918.36     19.98 o 
   1   7  16      305.56      364.82     19.66 o 
   2   7  16      422.62      479.22     21.22 o 
   3   7  16      217.45      207.84     17.85 o 
   4   7  16     1217.88     1268.95     71.73 o 
   5   7  16        4.79       -4.45     38.90 o 
   6   7  16      785.17      805.93     37.64 o 
   7   7  16      456.34      463.20     33.41 o 
   8   7  16        9.98       26.73     23.41 o 
 -13   8  16       67.57       55.97     37.25 o 
 -12   8  16      846.35      827.14     37.46 o 
 -11   8  16      416.00      424.96     27.75 o 
 -10   8  16     1496.66     1642.69     49.93 o 
  -9   8  16      130.39      164.35     56.95 o 
  -8   8  16     1088.17     1080.70     38.65 o 
  -7   8  16      127.13       88.24     18.28 o 
  -6   8  16      217.91      258.18     40.83 o 
  -5   8  16     1206.85     1228.16     41.12 o 
  -4   8  16       14.89       17.27     12.71 o 
  -3   8  16      440.07      456.94     17.36 o 
  -2   8  16     1501.50     1476.96     25.98 o 
  -1   8  16        8.11        2.22      9.28 o 
   0   8  16      136.18      166.09     16.51 o 
   1   8  16       68.68       64.52     17.08 o 
   2   8  16       15.31        6.63     29.34 o 
   3   8  16       10.14        9.30     16.26 o 
   4   8  16      135.82      192.01     25.28 o 
   5   8  16      164.68      207.13     25.44 o 
   6   8  16        3.05       -1.19     34.53 o 
   7   8  16      442.03      488.43     34.23 o 
   8   8  16      486.72      541.78     57.88 o 
 -13   9  16      226.70      258.64     45.07 o 
 -12   9  16      104.07      120.27     24.82 o 
 -11   9  16      407.00      440.30     31.88 o 
 -10   9  16       26.99        9.23     31.09 o 
  -9   9  16      340.38      365.09     48.19 o 
  -8   9  16      206.68      237.72     25.86 o 
  -7   9  16      671.89      675.47     32.37 o 
  -6   9  16      248.49      258.21     24.27 o 
  -5   9  16      353.18      298.50     24.85 o 
  -4   9  16       12.47       -7.22     11.96 o 
  -3   9  16     1268.32     1298.48     27.95 o 
  -2   9  16      504.06      522.23     21.14 o 
  -1   9  16     1083.08     1092.68     22.65 o 
   0   9  16       18.18       19.15     11.11 o 
   1   9  16      710.10      769.91     32.16 o 
   2   9  16        8.33        8.06     17.96 o 
   3   9  16      261.88      287.25     39.17 o 
   4   9  16       46.85       46.01     19.64 o 
   5   9  16     1489.33     1441.43     48.08 o 
   6   9  16      101.69       85.87     26.84 o 
   7   9  16      340.74      344.22     31.89 o 
 -12  10  16       11.45      -12.85     21.15 o 
 -11  10  16      412.31      442.03     33.45 o 
 -10  10  16      691.98      706.44     39.26 o 
  -9  10  16      152.08      181.78     35.37 o 
  -8  10  16     1016.97     1075.31     40.34 o 
  -7  10  16     1354.21     1452.86     46.20 o 
  -6  10  16      106.94       67.44     20.02 o 
  -5  10  16        4.32       16.49     17.41 o 
  -4  10  16      524.46      549.07     28.99 o 
  -3  10  16      221.06      264.12     24.16 o 
  -2  10  16        7.50      -11.28     11.28 o 
  -1  10  16        4.49       -4.65     10.86 o 
   0  10  16       71.59       66.97     12.81 o 
   1  10  16       29.12       37.75     18.79 o 
   2  10  16       28.87       25.43     18.04 o 
   3  10  16       22.13        8.70     18.74 o 
   4  10  16       18.55       34.70     28.00 o 
   5  10  16      106.15      108.86     24.69 o 
   6  10  16      180.04      240.87     53.28 o 
 -11  11  16      104.21       95.62     25.11 o 
 -10  11  16       12.04        2.68     20.37 o 
  -9  11  16        3.64      -18.13     19.92 o 
  -8  11  16      127.64      153.25     22.20 o 
  -7  11  16      365.51      350.62     28.82 o 
  -6  11  16      209.04      205.50     25.14 o 
  -5  11  16       69.65       35.38     18.56 o 
  -4  11  16      193.95      213.67     40.82 o 
  -3  11  16      915.90      821.64     34.08 o 
  -2  11  16     1405.97     1438.40     35.77 o 
  -1  11  16        4.38      -13.39     13.39 o 
   0  11  16      697.67      712.91     26.08 o 
   1  11  16       96.58      139.32     22.71 o 
   2  11  16      537.03      625.90     36.85 o 
   3  11  16       24.74       28.94     20.63 o 
   4  11  16      487.23      483.30     33.66 o 
   5  11  16        9.93       -5.98     22.76 o 
 -10  12  16      254.90      267.46     32.56 o 
  -9  12  16      485.41      524.42     32.47 o 
  -8  12  16       20.71       -1.36     20.26 o 
  -7  12  16      192.63      180.07     26.17 o 
  -6  12  16     1358.40     1328.73     45.31 o 
  -5  12  16      387.85      430.23     31.29 o 
  -4  12  16       23.55       10.27     19.23 o 
  -3  12  16      166.26      203.97     24.19 o 
  -2  12  16       82.23       93.53     20.38 o 
  -1  12  16       40.00       38.49     16.64 o 
   0  12  16       72.76       19.51     16.43 o 
   1  12  16        4.58       15.63     25.91 o 
   2  12  16        8.37      -18.40     26.53 o 
   3  12  16       22.39       25.82     29.39 o 
   4  12  16        5.14      -20.30     32.11 o 
  -8  13  16        1.64       -6.13     21.33 o 
  -7  13  16       85.86       76.61     23.22 o 
  -6  13  16      705.73      803.61     38.10 o 
  -5  13  16      336.42      395.95     32.09 o 
  -4  13  16       20.40       24.52     20.46 o 
  -3  13  16      658.87      696.41     34.68 o 
  -2  13  16        0.82        5.35     18.15 o 
  -1  13  16      196.38      195.52     20.28 o 
   0  13  16        4.40      -15.94     15.94 o 
   1  13  16     1206.19     1279.81     63.60 o 
   2  13  16        4.12       15.99     30.46 o 
  -6  14  16      149.48      149.64     26.96 o 
  -5  14  16       78.78       61.11     24.09 o 
  -4  14  16     1774.46     1880.33     56.14 o 
  -3  14  16      179.83      139.61     39.62 o 
  -2  14  16        0.82       -9.57     21.10 o 
  -1  14  16      246.03      234.56     48.70 o 
   0  14  16      424.68      448.91     32.49 o 
 -15   0  17      283.45      342.66     42.61 o 
 -13   0  17     2094.73     2324.51     85.84 o 
 -11   0  17     2314.68     2067.42     77.27 o 
  -9   0  17     2661.61     2744.98     87.90 o 
  -7   0  17      955.47      921.06     32.43 o 
  -5   0  17     4860.48     4659.56     86.92 o 
  -3   0  17      445.13      448.99     22.90 o 
  -1   0  17      594.91      545.80     27.96 o 
   1   0  17      971.98      915.08     47.25 o 
   3   0  17        4.19      -23.23     23.23 o 
   5   0  17      113.37      105.32     32.60 o 
   7   0  17        0.68       47.79     32.87 o 
   9   0  17      171.15       60.03     36.18 o 
 -15   1  17       41.35       40.65     22.23 o 
 -14   1  17      452.30      441.53     29.21 o 
 -13   1  17      131.34      129.70     40.82 o 
 -12   1  17       52.44       14.41     17.65 o 
 -11   1  17       42.10       12.27     20.46 o 
 -10   1  17      793.43      727.40     45.96 o 
  -9   1  17      168.07      154.94     25.41 o 
  -8   1  17        7.25      -16.08     16.08 o 
  -7   1  17      122.27      116.49     16.89 o 
  -6   1  17        3.77       -5.15      9.93 o 
  -5   1  17     2829.84     2882.49     43.61 o 
  -4   1  17      658.65      675.70     19.37 o 
  -3   1  17      747.14      691.09     22.60 o 
  -2   1  17      228.19      218.12     17.68 o 
  -1   1  17      651.90      630.32     20.08 o 
   0   1  17      652.76      672.72     18.49 o 
   1   1  17     1242.11     1149.82     38.28 o 
   2   1  17     1863.07     2007.24     69.63 o 
   3   1  17      497.24      514.30     32.38 o 
   4   1  17       12.83       17.06     17.17 o 
   5   1  17       40.02       55.88     20.46 o 
   6   1  17      400.85      444.93     33.72 o 
   7   1  17      147.52      149.85     25.51 o 
   8   1  17      342.22      268.98     31.45 o 
   9   1  17       24.77       27.50     24.94 o 
 -15   2  17       18.66       18.73     21.16 o 
 -14   2  17      388.43      445.84     67.13 o 
 -13   2  17      132.81       82.81     22.01 o 
 -12   2  17     1982.19     1974.52     54.42 o 
 -11   2  17        2.17       -4.82     15.40 o 
 -10   2  17     1128.65     1093.96     38.52 o 
  -9   2  17      597.03      562.47     37.88 o 
  -8   2  17     1548.86     1494.55     43.07 o 
  -7   2  17       32.57       48.55     12.82 o 
  -6   2  17     2030.11     2041.74     35.99 o 
  -5   2  17        0.32        5.36      9.34 o 
  -4   2  17      689.84      814.69     21.15 o 
  -3   2  17        9.15        2.71      9.17 o 
  -2   2  17      312.95      377.60     15.24 o 
  -1   2  17       81.04       46.60     10.25 o 
   0   2  17      112.01      111.73     13.52 o 
   1   2  17       55.91       38.32     16.10 o 
   2   2  17       36.34       53.03     18.22 o 
   3   2  17       24.36       30.55     17.46 o 
   4   2  17        0.67        1.68     18.16 o 
   5   2  17       18.10       24.78     18.70 o 
   6   2  17       69.60       86.49     23.04 o 
   7   2  17        7.55        1.07     21.66 o 
   8   2  17      110.62       79.03     23.91 o 
   9   2  17       41.00       60.53     33.68 o 
 -15   3  17        6.09       -7.21     21.59 o 
 -14   3  17       29.40       40.34     20.50 o 
 -13   3  17      843.09      806.18     36.66 o 
 -12   3  17      170.49      205.31     26.17 o 
 -11   3  17        1.91        7.52     16.80 o 
 -10   3  17      281.35      275.94     24.43 o 
  -9   3  17      385.27      393.67     30.82 o 
  -8   3  17      247.37      289.11     46.94 o 
  -7   3  17        6.14        1.73     11.49 o 
  -6   3  17      221.28      196.53     14.09 o 
  -5   3  17      756.09      686.36     27.18 o 
  -4   3  17        5.68       -8.79      8.79 o 
  -3   3  17       44.26       28.46      9.85 o 
  -2   3  17       19.15       14.07      9.09 o 
  -1   3  17      210.95      157.60     12.91 o 
   0   3  17      647.19      530.70     38.41 o 
   1   3  17     1622.59     1509.93     44.18 o 
   2   3  17     1281.62     1251.75     41.26 o 
   3   3  17      593.84      634.83     31.41 o 
   4   3  17      218.20      262.27     25.42 o 
   5   3  17      328.98      318.41     65.08 o 
   6   3  17       32.60       15.36     20.51 o 
   7   3  17       68.25       21.69     22.60 o 
   8   3  17      123.89       98.77     25.83 o 
   9   3  17      226.25      253.54     45.78 o 
 -14   4  17      135.03      145.85     24.69 o 
 -13   4  17      885.60      970.98     40.01 o 
 -12   4  17       76.43       93.58     21.18 o 
 -11   4  17     1681.37     1656.50     49.23 o 
 -10   4  17      128.90       87.17     25.06 o 
  -9   4  17     1154.39     1157.66     39.54 o 
  -8   4  17       28.29       41.75     15.75 o 
  -7   4  17     3706.05     3646.43     60.75 o 
  -6   4  17      732.95      739.99     24.13 o 
  -5   4  17     1502.03     1473.53     29.23 o 
  -4   4  17      496.84      460.79     17.33 o 
  -3   4  17      591.02      629.05     19.10 o 
  -2   4  17     1224.69     1166.84     25.08 o 
  -1   4  17      163.19      155.17     12.58 o 
   0   4  17       18.18        4.78      8.97 o 
   1   4  17      509.27      515.77     27.04 o 
   2   4  17      699.12      559.89     29.19 o 
   3   4  17      406.15      391.58     27.14 o 
   4   4  17        9.85        5.07     20.12 o 
   5   4  17        0.64       16.59     19.67 o 
   6   4  17       22.57        7.77     19.74 o 
   7   4  17       51.80       33.66     21.50 o 
   8   4  17       64.55       22.87     24.00 o 
 -14   5  17      327.70      333.25     31.71 o 
 -13   5  17       27.46       37.01     19.40 o 
 -12   5  17      143.63      144.38     23.28 o 
 -11   5  17       96.35       99.83     20.93 o 
 -10   5  17       17.81        9.70     17.14 o 
  -9   5  17      637.88      664.79     30.85 o 
  -8   5  17      942.66      916.28     34.01 o 
  -7   5  17       52.51       34.12     13.13 o 
  -6   5  17      354.95      332.23     19.62 o 
  -5   5  17       43.41       49.11     11.09 o 
  -4   5  17     2002.63     2036.37     35.41 o 
  -3   5  17      139.18      148.61     13.08 o 
  -2   5  17      253.39      237.60     17.63 o 
  -1   5  17       92.08       72.37     11.24 o 
   0   5  17      547.20      594.12     21.97 o 
   1   5  17      468.38      489.77     39.39 o 
   2   5  17     1648.96     1759.78     49.29 o 
   3   5  17      781.55      641.49     30.98 o 
   4   5  17      427.82      464.02     29.98 o 
   5   5  17        7.24      -15.75     26.31 o 
   6   5  17      130.20      175.17     26.51 o 
   7   5  17      228.28      241.42     29.70 o 
   8   5  17      218.72      276.83     45.38 o 
 -14   6  17      975.09     1094.74     44.12 o 
 -13   6  17       23.67        2.57     20.02 o 
 -12   6  17      479.20      486.37     29.83 o 
 -11   6  17       40.72       20.27     19.52 o 
 -10   6  17      890.17      846.13     35.24 o 
  -9   6  17       38.42       22.91     21.80 o 
  -8   6  17     2341.33     2379.81     58.96 o 
  -7   6  17       79.59      108.70     20.15 o 
  -6   6  17      211.10      231.26     24.83 o 
  -5   6  17     1602.11     1609.67     36.17 o 
  -4   6  17     1544.66     1546.08     30.45 o 
  -3   6  17      165.66      153.61     13.81 o 
  -2   6  17      601.36      582.74     18.70 o 
  -1   6  17      276.62      262.89     15.22 o 
   0   6  17      225.32      227.86     19.96 o 
   1   6  17      658.38      612.77     29.53 o 
   2   6  17        0.97       -7.08     19.38 o 
   3   6  17      172.60      193.48     24.21 o 
   4   6  17        1.19        0.37     18.28 o 
   5   6  17      141.03      156.72     24.57 o 
   6   6  17      442.70      420.74     31.15 o 
   7   6  17      120.78      116.83     35.37 o 
   8   6  17      380.04      447.84     53.95 o 
 -13   7  17     1094.70     1231.22     46.39 o 
 -12   7  17       48.77       68.45     21.94 o 
 -11   7  17       56.61       43.23     20.44 o 
 -10   7  17       77.51       45.81     19.68 o 
  -9   7  17      173.48      156.60     22.46 o 
  -8   7  17      103.08       96.03     19.25 o 
  -7   7  17        0.69        6.79     13.56 o 
  -6   7  17       91.36      119.18     25.12 o 
  -5   7  17       14.51       -5.71     12.19 o 
  -4   7  17      139.49      120.53     15.04 o 
  -3   7  17     1583.63     1636.94     31.73 o 
  -2   7  17      209.31      222.37     26.04 o 
  -1   7  17      250.16      244.48     24.48 o 
   0   7  17      177.37      138.63     15.09 o 
   1   7  17     1030.90     1013.51     36.44 o 
   2   7  17       61.60       51.81     18.25 o 
   3   7  17      155.40      152.19     17.32 o 
   4   7  17      434.73      500.90     30.51 o 
   5   7  17      487.62      527.21     36.40 o 
   6   7  17        7.22       20.45     21.21 o 
   7   7  17      438.11      489.50     35.32 o 
 -13   8  17      729.86      756.13     38.67 o 
 -12   8  17      189.65      214.22     38.55 o 
 -11   8  17     1106.13     1056.98     81.83 o 
 -10   8  17      212.23      286.26     27.19 o 
  -9   8  17      415.31      455.70     36.98 o 
  -8   8  17      180.84      183.07     49.18 o 
  -7   8  17     2333.53     2383.51     59.31 o 
  -6   8  17     1154.06     1195.98     32.33 o 
  -5   8  17      197.48      217.89     17.81 o 
  -4   8  17       40.81       32.16     13.41 o 
  -3   8  17      671.02      757.07     25.54 o 
  -2   8  17       52.96       47.85     12.11 o 
  -1   8  17      305.23      295.61     16.32 o 
   0   8  17      102.07      108.40     20.39 o 
   1   8  17        5.74      -12.72     12.72 o 
   2   8  17       53.36       34.21     17.92 o 
   3   8  17      204.18      255.53     49.40 o 
   4   8  17       20.36       46.46     27.33 o 
   5   8  17       56.72       43.32     21.17 o 
   6   8  17       44.63       32.21     22.80 o 
   7   8  17        1.29       19.31     24.19 o 
 -12   9  17      190.06      131.66     25.27 o 
 -11   9  17       51.82       54.20     20.49 o 
 -10   9  17        0.58      -10.62     18.56 o 
  -9   9  17        4.23       67.71     73.43 o 
  -8   9  17       33.48       11.38     18.47 o 
  -7   9  17      188.88      160.66     23.65 o 
  -6   9  17       91.79      109.05     20.80 o 
  -5   9  17      263.37      263.93     48.24 o 
  -4   9  17      436.65      462.07     21.50 o 
  -3   9  17      185.43      187.97     17.74 o 
  -2   9  17       75.24       47.83     12.05 o 
  -1   9  17       33.69       33.72     10.42 o 
   0   9  17      460.09      483.24     21.69 o 
   1   9  17       14.43        8.93     17.00 o 
   2   9  17      455.83      480.09     28.30 o 
   3   9  17       33.24       13.46     19.16 o 
   4   9  17      131.57      155.64     26.22 o 
   5   9  17      192.92      239.77     28.39 o 
   6   9  17      797.07      825.76     39.47 o 
 -11  10  17      366.87      399.90     51.10 o 
 -10  10  17      832.75      878.57     38.86 o 
  -9  10  17       45.55       10.76     37.16 o 
  -8  10  17      659.96      610.54     45.69 o 
  -7  10  17      335.36      381.33     30.28 o 
  -6  10  17      625.79      631.48     32.30 o 
  -5  10  17      643.57      681.49     32.52 o 
  -4  10  17      112.97      111.03     36.45 o 
  -3  10  17       65.55       25.22     17.21 o 
  -2  10  17      167.29      157.01     18.94 o 
  -1  10  17       36.83       23.49     12.30 o 
   0  10  17      159.93      170.12     27.93 o 
   1  10  17      175.18      216.39     24.76 o 
   2  10  17      124.07      151.31     22.69 o 
   3  10  17        9.32      -18.95     18.95 o 
   4  10  17        1.68      -20.72     20.72 o 
   5  10  17       14.98       43.22     35.46 o 
 -10  11  17        2.28      -21.03     21.03 o 
  -9  11  17       38.40       13.97     22.01 o 
  -8  11  17       41.82       46.67     24.25 o 
  -7  11  17       17.65        1.12     18.61 o 
  -6  11  17      408.93      426.37     31.23 o 
  -5  11  17       62.26       37.12     19.89 o 
  -4  11  17        4.39      -16.90     17.61 o 
  -3  11  17      285.22      264.27     25.61 o 
  -2  11  17       71.31       43.40     22.10 o 
  -1  11  17      267.04      253.60     40.42 o 
   0  11  17        0.64      -18.40     18.40 o 
   1  11  17     1062.36     1094.09     40.65 o 
   2  11  17      146.08      144.80     24.54 o 
   3  11  17      395.86      444.15     42.48 o 
   4  11  17      278.74      310.43     32.08 o 
  -9  12  17      504.66      492.36     33.32 o 
  -8  12  17      232.70      278.38     47.21 o 
  -7  12  17      547.54      552.41     32.25 o 
  -6  12  17      249.51      268.05     28.50 o 
  -5  12  17      728.77      761.03     35.93 o 
  -4  12  17      831.29      891.25     40.29 o 
  -3  12  17      187.97      144.36     31.31 o 
  -2  12  17        6.04      -14.67     14.67 o 
  -1  12  17      147.78       96.37     17.76 o 
   0  12  17      721.45      708.47     49.76 o 
   1  12  17      200.98      256.37     39.48 o 
   2  12  17        0.80       12.95     27.96 o 
   3  12  17       14.26       43.77     31.00 o 
  -7  13  17      133.51       78.00     23.99 o 
  -6  13  17      180.42      204.80     28.34 o 
  -5  13  17      182.36      126.53     27.56 o 
  -4  13  17        4.20      -19.90     19.90 o 
  -3  13  17        7.08       -3.87     21.51 o 
  -2  13  17      252.78      334.46     24.09 o 
  -1  13  17      150.03      203.29     23.19 o 
   0  13  17      325.02      460.31     47.52 o 
   1  13  17      112.01      142.48     35.91 o 
 -14   0  18       46.97       74.95     30.55 o 
 -12   0  18      463.04      415.65     39.30 o 
 -10   0  18     1064.06     1077.30     54.76 o 
  -8   0  18     1920.46     1962.73     71.82 o 
  -6   0  18     2665.36     2780.67     61.84 o 
  -4   0  18     1357.55     1242.40     37.20 o 
  -2   0  18     1717.52     1890.35     47.13 o 
   0   0  18     1189.13     1209.96     55.83 o 
   2   0  18      558.15      541.42     39.66 o 
   4   0  18      281.03      277.81     39.04 o 
   6   0  18      125.72      104.78     35.11 o 
   8   0  18      548.87      528.65     55.74 o 
 -14   1  18      139.89      135.59     23.11 o 
 -13   1  18      265.34      244.85     27.09 o 
 -12   1  18      243.00      222.23     24.22 o 
 -11   1  18      558.33      572.50     30.27 o 
 -10   1  18      261.72      214.51     22.49 o 
  -9   1  18      776.74      730.11     31.50 o 
  -8   1  18      190.89      154.91     19.86 o 
  -7   1  18      460.08      418.18     19.86 o 
  -6   1  18       32.45       33.41     10.78 o 
  -5   1  18       38.34       35.03     10.61 o 
  -4   1  18        9.97        1.96      9.49 o 
  -3   1  18      695.02      568.42     18.20 o 
  -2   1  18       92.61       83.02     11.74 o 
  -1   1  18     1250.96     1370.66     27.19 o 
   0   1  18      363.22      360.62     24.69 o 
   1   1  18       51.08       79.11     21.22 o 
   2   1  18       11.63       22.60     16.60 o 
   3   1  18        7.15        8.41     23.94 o 
   4   1  18      958.54      852.00     36.36 o 
   5   1  18      646.41      720.37     35.88 o 
   6   1  18      702.15      736.98     77.89 o 
   7   1  18       57.57       23.44     23.84 o 
   8   1  18       26.39       27.88     25.37 o 
 -14   2  18       18.17      -20.52     20.52 o 
 -13   2  18     1350.53     1359.34     47.45 o 
 -12   2  18      182.36      176.26     23.42 o 
 -11   2  18      430.15      440.06     26.98 o 
 -10   2  18      183.72      183.41     25.77 o 
  -9   2  18     3361.17     3325.70     72.16 o 
  -8   2  18       21.02      -12.12     26.93 o 
  -7   2  18     1843.36     1862.53     58.77 o 
  -6   2  18       52.41       51.94     10.93 o 
  -5   2  18     2825.17     2855.91     44.26 o 
  -4   2  18      269.00      232.67     14.56 o 
  -3   2  18     1907.42     1964.70     34.34 o 
  -2   2  18     1293.30     1278.17     26.53 o 
  -1   2  18        8.92        7.70     10.06 o 
   0   2  18       47.42       14.67     26.31 o 
   1   2  18     1440.25     1418.06     43.79 o 
   2   2  18      322.04      300.18     25.41 o 
   3   2  18      438.44      426.92     28.38 o 
   4   2  18      194.79      152.69     23.64 o 
   5   2  18      238.75      283.25     28.36 o 
   6   2  18       14.30       -2.95     24.48 o 
   7   2  18       12.90      -13.27     22.71 o 
   8   2  18       61.52       34.46     25.44 o 
 -14   3  18      236.78      217.22     27.32 o 
 -13   3  18       33.42       41.03     20.91 o 
 -12   3  18       35.34       25.47     19.13 o 
 -11   3  18       26.58       -4.83     15.58 o 
 -10   3  18      724.03      688.44     31.85 o 
  -9   3  18      428.58      407.25     28.03 o 
  -8   3  18        3.92       -6.21     15.68 o 
  -7   3  18      125.96      129.90     15.68 o 
  -6   3  18        4.63        3.23      9.60 o 
  -5   3  18      199.43      187.22     14.55 o 
  -4   3  18       34.45       21.79     10.38 o 
  -3   3  18      188.14      107.74     12.27 o 
  -2   3  18      741.77      698.37     20.07 o 
  -1   3  18      833.08      776.39     20.74 o 
   0   3  18      666.33      738.33     38.59 o 
   1   3  18       42.42       24.46     30.37 o 
   2   3  18      432.71      454.36     28.42 o 
   3   3  18      542.97      514.70     29.34 o 
   4   3  18      586.49      496.23     30.75 o 
   5   3  18      653.27      631.20     35.40 o 
   6   3  18      346.86      487.46     39.44 o 
   7   3  18      163.85      159.23     28.56 o 
   8   3  18       15.05       17.42     25.04 o 
 -14   4  18       12.11        9.45     19.84 o 
 -13   4  18       81.49       53.67     31.80 o 
 -12   4  18      484.04      494.52     40.73 o 
 -11   4  18        3.31       -6.08     17.45 o 
 -10   4  18     1244.91     1335.64     43.99 o 
  -9   4  18     1259.82     1323.27     43.11 o 
  -8   4  18      814.77      834.65     33.60 o 
  -7   4  18        0.54        8.61     12.33 o 
  -6   4  18      727.50      733.99     24.91 o 
  -5   4  18       85.96       60.01     12.60 o 
  -4   4  18     2350.69     2453.67     40.51 o 
  -3   4  18      193.64      194.82     15.68 o 
  -2   4  18     1858.23     1922.79     33.90 o 
  -1   4  18      117.37       91.82     11.55 o 
   0   4  18      557.48      544.93     31.89 o 
   1   4  18       90.43       60.23     22.73 o 
   2   4  18      940.95     1008.79     38.14 o 
   3   4  18        9.25       16.55     18.09 o 
   4   4  18     1173.43     1221.09     43.76 o 
   5   4  18        0.55        6.93     20.05 o 
   6   4  18        7.87        0.04     22.13 o 
   7   4  18        0.88      -24.43     24.43 o 
   8   4  18        1.66        6.46     59.00 o 
 -14   5  18       55.15        3.90     22.28 o 
 -13   5  18      900.60     1005.24     42.79 o 
 -12   5  18      113.08       91.94     21.33 o 
 -11   5  18      268.80      306.04     25.99 o 
 -10   5  18      236.01      237.21     27.42 o 
  -9   5  18        2.20       -4.86     15.55 o 
  -8   5  18     1103.48     1096.61     31.19 o 
  -7   5  18      447.97      456.65     21.59 o 
  -6   5  18       80.48       60.06     14.00 o 
  -5   5  18      903.89      850.88     23.11 o 
  -4   5  18      160.96      137.41     13.67 o 
  -3   5  18      315.50      316.83     18.40 o 
  -2   5  18        0.65      -10.56     10.56 o 
  -1   5  18        4.03        7.42     10.36 o 
   0   5  18      876.28      858.54     34.30 o 
   1   5  18       16.50       26.94     17.17 o 
   2   5  18      179.73      195.32     23.87 o 
   3   5  18       34.97        1.15     18.64 o 
   4   5  18      545.66      503.00     39.62 o 
   5   5  18     1676.45     1692.63     52.83 o 
   6   5  18        1.62      -11.58     29.75 o 
   7   5  18      649.75      680.02     37.57 o 
 -13   6  18      119.21      137.16     25.82 o 
 -12   6  18       33.04       32.97     20.93 o 
 -11   6  18     1068.97     1032.45     60.83 o 
 -10   6  18      569.80      647.99     32.91 o 
  -9   6  18     1148.81     1100.51     39.97 o 
  -8   6  18      162.72      179.28     18.22 o 
  -7   6  18     2313.39     2304.61     56.48 o 
  -6   6  18       34.30       16.38     12.96 o 
  -5   6  18       57.94       29.68     13.41 o 
  -4   6  18       81.08       95.57     12.81 o 
  -3   6  18     1118.88     1135.70     29.63 o 
  -2   6  18     1368.82     1397.53     28.91 o 
  -1   6  18      625.09      661.06     28.41 o 
   0   6  18        0.69       12.51     31.62 o 
   1   6  18      207.70      221.47     23.70 o 
   2   6  18        2.86       31.61     26.08 o 
   3   6  18      831.56      833.10     61.82 o 
   4   6  18      379.69      354.09     29.24 o 
   5   6  18       14.88        0.30     24.70 o 
   6   6  18        8.56       28.67     33.59 o 
   7   6  18      368.24      472.37     53.69 o 
 -13   7  18      222.45      242.86     27.41 o 
 -12   7  18      182.36      170.23     25.00 o 
 -11   7  18      157.20      107.06     27.78 o 
 -10   7  18      360.35      391.97     44.04 o 
  -9   7  18      224.84      194.57     24.89 o 
  -8   7  18        2.24      -13.23     13.23 o 
  -7   7  18       40.22       23.34     14.41 o 
  -6   7  18      110.50       93.45     15.69 o 
  -5   7  18       40.15       36.17     13.95 o 
  -4   7  18        0.57      -12.26     12.26 o 
  -3   7  18       55.29       48.37     11.98 o 
  -2   7  18       37.16       13.50     10.99 o 
  -1   7  18       23.81       15.24     11.14 o 
   0   7  18       73.94       87.91     19.16 o 
   1   7  18      277.38      345.54     40.02 o 
   2   7  18      250.26      214.88     24.47 o 
   3   7  18      323.63      323.32     27.63 o 
   4   7  18      623.17      632.63     50.29 o 
   5   7  18        0.80       20.63     32.78 o 
   6   7  18      722.29      628.25     53.87 o 
 -12   8  18      104.36      107.64     25.67 o 
 -11   8  18        3.25      -15.54     20.52 o 
 -10   8  18     1515.20     1611.44     51.57 o 
  -9   8  18      615.82      635.58     33.77 o 
  -8   8  18     2388.72     2512.23     63.70 o 
  -7   8  18      244.45      297.26     27.23 o 
  -6   8  18      600.38      645.47     25.44 o 
  -5   8  18      444.45      478.65     22.33 o 
  -4   8  18     1006.43     1065.07     47.54 o 
  -3   8  18        5.88       12.49     11.89 o 
  -2   8  18     2144.16     2141.98     43.57 o 
  -1   8  18      282.55      276.36     20.87 o 
   0   8  18      236.16      312.68     26.14 o 
   1   8  18       75.63       70.49     20.50 o 
   2   8  18       40.31       62.53     29.66 o 
   3   8  18       52.20       41.45     30.37 o 
   4   8  18       44.60       19.12     33.23 o 
   5   8  18       24.81       -6.16     32.96 o 
   6   8  18      341.70      406.62     51.01 o 
 -11   9  18      379.53      426.71     33.67 o 
 -10   9  18       59.90       34.95     22.11 o 
  -9   9  18      649.39      691.43     35.72 o 
  -8   9  18      211.35      189.42     25.27 o 
  -7   9  18       27.67       28.00     19.54 o 
  -6   9  18      167.94       97.36     21.00 o 
  -5   9  18      415.69      422.19     29.34 o 
  -4   9  18        3.63       -5.85     13.89 o 
  -3   9  18      517.02      534.52     23.17 o 
  -2   9  18        3.41      -11.50     11.50 o 
  -1   9  18      291.03      312.81     21.44 o 
   0   9  18        0.39       -3.75     25.99 o 
   1   9  18      194.13      200.90     34.57 o 
   2   9  18       94.85       83.61     32.34 o 
   3   9  18      274.88      311.94     41.98 o 
   4   9  18        0.51      -15.36     32.96 o 
   5   9  18      147.39      112.91     41.36 o 
 -10  10  18      187.86      244.79     31.35 o 
  -9  10  18      730.29      755.63     37.17 o 
  -8  10  18      480.56      488.06     31.39 o 
  -7  10  18      353.39      421.69     31.18 o 
  -6  10  18        7.71       39.08     20.78 o 
  -5  10  18      493.56      466.90     29.43 o 
  -4  10  18      563.64      580.63     30.88 o 
  -3  10  18      213.37      154.11     22.39 o 
  -2  10  18      111.58       58.42     20.52 o 
  -1  10  18      684.84      673.81     26.07 o 
   0  10  18      263.26      367.68     41.81 o 
   1  10  18      187.77      199.83     38.41 o 
   2  10  18       14.69       17.33     29.03 o 
   3  10  18        1.49      -15.45     29.84 o 
   4  10  18        0.63      -35.28     35.28 o 
  -9  11  18        3.56      -21.06     21.06 o 
  -8  11  18      100.13      112.39     24.47 o 
  -7  11  18      161.79      139.21     25.35 o 
  -6  11  18        8.32        8.78     20.72 o 
  -5  11  18      468.86      451.55     28.71 o 
  -4  11  18        0.44      -38.92     41.45 o 
  -3  11  18       70.59       35.55     20.23 o 
  -2  11  18      171.96      167.78     27.16 o 
  -1  11  18        0.10        7.15     19.41 o 
   1  11  18        0.64       17.06     33.50 o 
   2  11  18       12.30       14.29     31.27 o 
   3  11  18      214.45      266.77     54.76 o 
  -7  12  18      195.05      175.00     26.56 o 
  -6  12  18      942.73     1026.66     41.94 o 
  -5  12  18      278.67      286.17     28.93 o 
  -4  12  18      137.56      137.26     24.16 o 
  -3  12  18      476.53      462.18     30.31 o 
  -2  12  18      466.08      476.84     36.80 o 
  -1  12  18       36.88       19.38     28.32 o 
   1  12  18       84.78       92.46     31.44 o 
  -4  13  18       52.33       56.45     24.62 o 
  -3  13  18        5.33        6.89     39.35 o 
  -2  13  18        0.22      -20.72     21.86 o 
 -13   0  19      206.78      221.18     37.16 o 
 -11   0  19        8.32      -14.29     23.05 o 
  -9   0  19      159.07      197.59     32.25 o 
  -7   0  19     3525.09     3407.73     72.75 o 
  -5   0  19     5113.53     5187.47    129.30 o 
  -3   0  19      354.85      328.29     25.99 o 
  -1   0  19      243.91      193.35     20.10 o 
   1   0  19     1845.95     2018.74     77.18 o 
   3   0  19       42.21       39.75     27.96 o 
   5   0  19      707.90      898.02     56.81 o 
   7   0  19      161.17      170.62     40.82 o 
 -14   1  19      473.44      504.91     32.49 o 
 -13   1  19      359.06      349.46     30.44 o 
 -12   1  19      195.35      163.22     27.33 o 
 -11   1  19      301.78      304.15     27.35 o 
 -10   1  19      845.51      756.73     33.71 o 
  -9   1  19      530.72      508.15     28.12 o 
  -8   1  19      235.44      299.19     70.66 o 
  -7   1  19      202.85      216.57     19.69 o 
  -6   1  19      318.49      314.26     17.50 o 
  -5   1  19       35.77        9.35     10.59 o 
  -4   1  19        4.08       -1.18     10.08 o 
  -3   1  19      278.03      235.55     15.22 o 
  -2   1  19       45.16       43.60     10.82 o 
  -1   1  19      198.32      226.59     17.99 o 
   0   1  19       14.41       13.84     16.56 o 
   1   1  19       32.26       27.16     17.87 o 
   2   1  19      376.41      466.15     29.26 o 
   3   1  19      412.60      460.51     30.00 o 
   4   1  19       18.67       27.63     34.93 o 
   5   1  19      155.09      159.97     26.35 o 
   6   1  19      106.91      148.14     26.18 o 
   7   1  19       93.86       49.71     25.58 o 
 -14   2  19       31.06      -11.95     23.98 o 
 -13   2  19        1.63       -6.69     20.12 o 
 -12   2  19     1215.24     1214.63     44.46 o 
 -11   2  19        0.09       -9.07     17.24 o 
 -10   2  19      199.10      247.00     27.74 o 
  -9   2  19      307.70      271.72     25.23 o 
  -8   2  19      715.37      736.75     31.90 o 
  -7   2  19       22.96        0.67     11.93 o 
  -6   2  19     6567.97     6374.52     81.14 o 
  -5   2  19        2.01        7.45     10.64 o 
  -4   2  19     2214.88     2220.00     38.24 o 
  -3   2  19        4.55       10.07     13.51 o 
  -2   2  19      421.42      425.41     17.14 o 
  -1   2  19      109.62       47.14     13.55 o 
   0   2  19     2316.93     2140.55     55.68 o 
   1   2  19       37.09       29.20     17.10 o 
   2   2  19     2086.03     2097.24     56.61 o 
   3   2  19      557.79      520.32     37.52 o 
   4   2  19      539.59      488.96     40.33 o 
   5   2  19       35.88       37.90     22.66 o 
   6   2  19      163.73      115.31     26.27 o 
   7   2  19       88.65       52.59     40.56 o 
 -14   3  19      561.98      588.46     76.91 o 
 -13   3  19     1228.81     1216.83     45.48 o 
 -12   3  19      214.86      213.72     36.40 o 
 -11   3  19      619.02      598.43     32.08 o 
 -10   3  19        2.31       12.92     16.43 o 
  -9   3  19       12.31       18.76     17.24 o 
  -8   3  19      151.72      175.71     17.57 o 
  -7   3  19     1413.91     1462.18     35.60 o 
  -6   3  19      310.55      299.71     18.39 o 
  -5   3  19        0.20       -5.80     10.57 o 
  -4   3  19      342.45      335.66     17.32 o 
  -3   3  19       36.41       38.54     11.32 o 
  -2   3  19      174.17      147.31     17.36 o 
  -1   3  19       53.47       48.97     13.83 o 
   0   3  19       45.99       68.03     18.90 o 
   1   3  19      942.20      937.06     36.86 o 
   2   3  19        5.40       -5.64     17.50 o 
   3   3  19        4.78        2.59     17.46 o 
   4   3  19     1253.35     1254.17     45.72 o 
   5   3  19      317.75      330.20     30.33 o 
   6   3  19      115.49      109.52     26.14 o 
   7   3  19      635.84      655.61     38.63 o 
 -13   4  19      119.79       90.81     24.74 o 
 -12   4  19       74.80       70.79     21.95 o 
 -11   4  19      717.00      736.39     35.06 o 
 -10   4  19      579.42      645.07     33.34 o 
  -9   4  19       84.14       86.11     20.11 o 
  -8   4  19       60.34       47.74     14.61 o 
  -7   4  19     1273.95     1267.23     33.38 o 
  -6   4  19      169.12      182.90     18.08 o 
  -5   4  19     1284.91     1290.01     28.33 o 
  -4   4  19      395.37      405.01     17.41 o 
  -3   4  19      546.40      556.24     19.38 o 
  -2   4  19      532.38      561.15     19.63 o 
  -1   4  19     1801.56     1871.49     39.86 o 
   0   4  19      112.75       90.78     19.92 o 
   1   4  19     3136.96     3188.68     91.07 o 
   2   4  19       17.93        0.11     18.21 o 
   3   4  19      872.56      913.51     38.62 o 
   4   4  19      280.77      158.05     28.63 o 
   5   4  19       65.00       62.47     22.23 o 
   6   4  19       58.81       97.30     26.30 o 
   7   4  19       34.42       36.08     25.69 o 
 -13   5  19      134.03      122.30     24.64 o 
 -12   5  19      438.33      461.46     32.97 o 
 -11   5  19      191.61      176.54     25.11 o 
 -10   5  19      714.21      723.76     60.16 o 
  -9   5  19       30.32       10.25     16.84 o 
  -8   5  19       79.44       74.47     15.20 o 
  -7   5  19        3.34      -12.23     12.67 o 
  -6   5  19       29.40       29.76     18.99 o 
  -5   5  19        1.33      -10.92     10.92 o 
  -4   5  19      569.26      487.32     18.87 o 
  -3   5  19       62.14       22.75     14.49 o 
  -2   5  19       19.73       -5.25     10.70 o 
  -1   5  19       46.39       28.51     13.73 o 
   0   5  19       57.38       26.69     31.09 o 
   1   5  19      142.96      186.41     22.59 o 
   2   5  19      834.08      872.58     37.31 o 
   3   5  19        1.30       10.31     29.12 o 
   4   5  19      333.06      290.01     28.38 o 
   5   5  19       59.69       36.56     43.19 o 
   6   5  19      288.35      267.73     30.64 o 
 -13   6  19      109.94      116.47     34.48 o 
 -12   6  19      368.09      404.06     32.69 o 
 -11   6  19        6.42        4.59     20.18 o 
 -10   6  19     1060.39     1141.02     42.70 o 
  -9   6  19      751.55      755.79     35.18 o 
  -8   6  19      618.87      655.67     27.08 o 
  -7   6  19       55.60       42.74     14.78 o 
  -6   6  19     1715.18     1676.42     39.28 o 
  -5   6  19       19.07       12.53     13.41 o 
  -4   6  19     2185.06     2148.93     38.65 o 
  -3   6  19       31.99        0.35     15.39 o 
  -2   6  19      826.03      803.25     22.67 o 
  -1   6  19      596.86      553.63     22.92 o 
   0   6  19      455.73      421.86     27.08 o 
   1   6  19      351.48      408.81     27.57 o 
   2   6  19      470.26      482.56     29.81 o 
   3   6  19      189.45      236.96     65.30 o 
   4   6  19      372.44      404.19     47.97 o 
   5   6  19       55.24       42.88     31.18 o 
   6   6  19      153.30      123.63     40.73 o 
 -12   7  19      334.78      407.37     33.81 o 
 -11   7  19      199.22      148.87     30.24 o 
 -10   7  19      182.72      203.36     35.78 o 
  -9   7  19      124.28       75.23     21.68 o 
  -8   7  19      454.52      429.66     22.54 o 
  -7   7  19      235.69      255.07     27.84 o 
  -6   7  19        5.19        2.20     14.88 o 
  -5   7  19      184.73      173.63     18.32 o 
  -4   7  19      330.55      304.06     17.94 o 
  -3   7  19       97.87       91.01     13.67 o 
  -2   7  19       15.32        4.88     11.53 o 
  -1   7  19       27.84        1.76     13.43 o 
   0   7  19      501.38      557.05     29.61 o 
   1   7  19      399.38      430.41     28.74 o 
   2   7  19       14.33       26.13     20.17 o 
   3   7  19      226.65      284.06     42.52 o 
   4   7  19        0.81       24.92     29.48 o 
   5   7  19       80.42      102.19     41.54 o 
 -11   8  19      139.99      155.57     26.38 o 
 -10   8  19      276.93      267.07     29.05 o 
  -9   8  19      391.07      424.10     32.93 o 
  -8   8  19       74.86       41.90     19.64 o 
  -7   8  19     1756.48     1864.95     53.47 o 
  -6   8  19      124.25      133.82     17.57 o 
  -5   8  19     1581.64     1691.75     40.36 o 
  -4   8  19      357.17      382.97     21.93 o 
  -3   8  19      509.37      558.20     20.60 o 
  -2   8  19      116.79       75.92     13.61 o 
  -1   8  19     1998.66     2020.71     54.10 o 
   0   8  19     1058.36     1128.99     40.42 o 
   1   8  19      221.99      286.21     40.29 o 
   2   8  19       19.25        8.58     25.82 o 
   3   8  19      170.20      237.79     41.18 o 
   4   8  19       37.60       32.78     33.05 o 
   5   8  19      241.69      366.43     50.74 o 
 -10   9  19      536.70      574.41     35.15 o 
  -9   9  19       38.65       18.37     20.99 o 
  -8   9  19      552.58      579.21     33.41 o 
  -7   9  19       38.46       17.97     34.03 o 
  -6   9  19      143.14      108.12     21.94 o 
  -5   9  19      118.89       91.40     21.00 o 
  -4   9  19       43.64       -0.81     14.58 o 
  -3   9  19      111.27       98.63     22.78 o 
  -2   9  19        0.10      -12.78     12.78 o 
  -1   9  19       69.90       24.48     30.46 o 
   0   9  19       18.65       28.23     27.16 o 
   1   9  19        5.83       17.51     29.93 o 
   2   9  19      148.65      175.44     38.77 o 
   3   9  19        4.93      -16.44     31.00 o 
   4   9  19      196.17      236.63     42.25 o 
  -9  10  19       55.61       28.32     33.54 o 
  -8  10  19      943.77     1021.53     42.19 o 
  -7  10  19      494.65      558.68     32.90 o 
  -6  10  19       58.89       37.34     21.22 o 
  -5  10  19      349.32      351.47     30.00 o 
  -4  10  19      356.63      370.21     30.33 o 
  -3  10  19       47.05       -5.51     18.26 o 
  -2  10  19     1092.35     1141.25     40.59 o 
  -1  10  19      737.99      783.41     50.02 o 
   0  10  19      119.49      129.08     34.21 o 
   1  10  19      179.30      169.99     37.25 o 
   2  10  19      331.38      340.79     44.57 o 
   3  10  19       34.30       37.96     36.62 o 
  -8  11  19       98.10       91.55     25.43 o 
  -7  11  19       56.71       49.80     22.75 o 
  -6  11  19       15.52      -20.34     20.34 o 
  -5  11  19       15.60       -3.72     20.96 o 
  -4  11  19      507.63      493.71     30.92 o 
  -3  11  19       90.59      128.92     32.20 o 
  -2  11  19        2.48       -9.01     38.46 o 
   1  11  19       39.21      -15.45     30.46 o 
  -5  12  19      869.13      834.14     39.41 o 
  -4  12  19      387.04      449.60     32.34 o 
  -3  12  19      154.44      134.21     26.65 o 
  -2  12  19        8.59       24.85     23.15 o 
 -12   0  20       95.27       34.21     30.10 o 
 -10   0  20       25.99       72.71     28.14 o 
  -8   0  20      831.73      892.75     50.29 o 
  -6   0  20     3056.81     2897.41     66.39 o 
  -4   0  20     1104.74      875.75     33.60 o 
  -2   0  20     1350.44     1456.49     42.38 o 
   0   0  20     1429.56     1388.26     62.35 o 
   2   0  20     1197.22     1042.20     55.83 o 
   4   0  20     1148.20     1180.66     64.58 o 
   6   0  20       38.02       -8.40     33.41 o 
 -13   1  20       96.08       57.48     22.03 o 
 -12   1  20      104.16       69.92     40.51 o 
 -11   1  20     1007.12     1089.84     41.43 o 
 -10   1  20      112.32      117.15     19.88 o 
  -9   1  20     1640.27     1544.42     46.74 o 
  -8   1  20      794.77      818.97     34.33 o 
  -7   1  20      199.60      171.72     14.99 o 
  -6   1  20      532.42      522.89     21.78 o 
  -5   1  20       16.42       -2.96     11.33 o 
  -4   1  20      120.04      117.41     15.67 o 
  -3   1  20        4.25       -5.84     10.78 o 
  -2   1  20      338.05      317.26     26.64 o 
  -1   1  20        9.47       -0.96     16.77 o 
   0   1  20       42.49       26.39     18.33 o 
   1   1  20        2.01       -4.35     17.25 o 
   2   1  20       14.71       38.92     21.32 o 
   3   1  20      117.90       52.25     20.02 o 
   4   1  20      196.46      189.52     27.25 o 
   5   1  20      125.82      184.83     28.07 o 
   6   1  20       18.17        3.36     22.71 o 
 -13   2  20       23.90       62.96     22.89 o 
 -12   2  20      116.48      151.52     25.34 o 
 -11   2  20       79.60       70.60     27.20 o 
 -10   2  20       46.19       41.40     17.71 o 
  -9   2  20      545.16      538.94     29.88 o 
  -8   2  20       37.49       23.25     15.29 o 
  -7   2  20     1669.81     1621.70     38.11 o 
  -6   2  20       69.82       46.45     12.80 o 
  -5   2  20      401.03      361.10     17.66 o 
  -4   2  20      374.21      383.68     17.90 o 
  -3   2  20     2109.27     2098.00     43.61 o 
  -2   2  20        8.47       11.49     11.62 o 
  -1   2  20     1014.95     1076.86     39.56 o 
   0   2  20        8.51       27.15     33.05 o 
   1   2  20      671.50      702.07     34.35 o 
   2   2  20       10.19      -12.66     18.45 o 
   3   2  20     2283.25     2254.67     62.21 o 
   4   2  20       35.73       34.11     22.36 o 
   5   2  20      449.43      544.94     34.69 o 
   6   2  20       20.24       23.58     25.38 o 
 -13   3  20      194.16      219.55     28.49 o 
 -12   3  20      440.40      456.29     29.78 o 
 -11   3  20      136.03      129.50     23.73 o 
 -10   3  20     1524.31     1549.39     48.22 o 
  -9   3  20      237.83      199.02     24.18 o 
  -8   3  20      124.45       92.67     16.00 o 
  -7   3  20      118.98       81.82     21.14 o 
  -6   3  20      150.80      133.38     14.29 o 
  -5   3  20      358.68      386.22     17.76 o 
  -4   3  20     1117.34     1207.09     27.84 o 
  -3   3  20      238.26      204.86     21.42 o 
  -2   3  20       10.18       -7.15     11.26 o 
  -1   3  20        4.37      -12.80     15.79 o 
   0   3  20       53.52       47.63     19.64 o 
   1   3  20       11.87       -7.63     17.45 o 
   2   3  20       29.07       12.99     19.58 o 
   3   3  20       49.19       34.77     19.76 o 
   4   3  20       12.61       38.59     23.27 o 
   5   3  20      150.75      120.43     25.58 o 
   6   3  20      212.03      243.12     31.01 o 
 -13   4  20      111.31      125.18     25.61 o 
 -12   4  20       66.34       15.74     20.27 o 
 -11   4  20       46.82        4.25     18.90 o 
 -10   4  20      628.31      656.13     33.14 o 
  -9   4  20      712.60      683.19     74.86 o 
  -8   4  20        8.89        8.07     22.31 o 
  -7   4  20        5.54        7.88     13.77 o 
  -6   4  20      704.33      727.45     26.16 o 
  -5   4  20      261.41      261.73     17.15 o 
  -4   4  20     1862.33     1861.16     35.64 o 
  -3   4  20      446.80      443.29     18.54 o 
  -2   4  20     1946.58     2034.46     47.41 o 
  -1   4  20      193.14      172.23     23.18 o 
   0   4  20      943.61      898.39     36.67 o 
   1   4  20       20.56       21.58     19.50 o 
   2   4  20      964.42      900.17     46.27 o 
   3   4  20       74.04       78.03     22.90 o 
   4   4  20     1587.63     1582.63     59.27 o 
   5   4  20      373.60      345.66     32.85 o 
   6   4  20       16.70      -18.13     24.79 o 
 -12   5  20      142.69       88.09     28.05 o 
 -11   5  20      716.94      759.05     37.45 o 
 -10   5  20      489.33      476.07     30.06 o 
  -9   5  20      181.70      180.81     25.26 o 
  -8   5  20      415.06      421.62     22.24 o 
  -7   5  20      226.00      206.23     19.54 o 
  -6   5  20      118.85       94.90     17.17 o 
  -5   5  20      577.92      554.17     20.43 o 
  -4   5  20       19.25       16.88     12.04 o 
  -3   5  20      346.47      358.51     33.74 o 
  -2   5  20      192.04      162.30     18.17 o 
  -1   5  20        3.31        3.96     16.69 o 
   0   5  20        1.08      -11.16     28.09 o 
   1   5  20       24.33      -17.89     18.82 o 
   2   5  20       17.66       -2.52     18.42 o 
   3   5  20        2.66      -20.10     20.10 o 
   4   5  20       67.17       55.71     22.82 o 
   5   5  20      990.04      969.21     42.19 o 
 -12   6  20       96.37      124.04     55.29 o 
 -11   6  20       25.65       31.63     21.56 o 
 -10   6  20       88.04       60.04     27.56 o 
  -9   6  20      603.42      610.65     33.00 o 
  -8   6  20       16.11        1.12     14.03 o 
  -7   6  20      566.21      598.64     25.64 o 
  -6   6  20      165.12      157.71     18.21 o 
  -5   6  20      348.87      385.85     29.09 o 
  -4   6  20      509.22      478.86     19.98 o 
  -3   6  20     2017.02     2118.48     38.97 o 
  -2   6  20      388.08      395.53     18.53 o 
  -1   6  20     1783.16     1864.52     52.64 o 
   0   6  20       87.73       75.73     21.18 o 
   1   6  20      476.39      456.08     29.59 o 
   2   6  20        8.82        5.15     20.96 o 
   3   6  20      817.53      896.69     39.71 o 
   4   6  20      253.62      244.91     38.14 o 
   5   6  20      164.29      143.64     40.11 o 
 -11   7  20        3.05      -19.74     19.74 o 
 -10   7  20     1064.09     1113.58    105.01 o 
  -9   7  20      384.87      418.24     54.00 o 
  -8   7  20      213.10      215.24     29.97 o 
  -7   7  20      134.08      152.11     41.22 o 
  -6   7  20      249.54      265.44     37.53 o 
  -5   7  20       14.33      -15.02     15.03 o 
  -4   7  20     1026.32     1006.37     26.78 o 
  -3   7  20      391.59      383.37     19.66 o 
  -2   7  20       10.38       -2.85     12.30 o 
  -1   7  20        0.18        9.45     18.11 o 
   0   7  20       25.76       32.27     29.61 o 
   1   7  20       88.56       72.15     21.95 o 
   2   7  20       47.51        6.48     21.26 o 
   3   7  20        2.25      -31.27     31.27 o 
   4   7  20      115.24      130.33     39.39 o 
 -10   8  20      142.54      120.52     28.85 o 
  -9   8  20      577.80      585.99     34.93 o 
  -8   8  20      375.93      478.90     45.38 o 
  -7   8  20      168.88      154.05     24.45 o 
  -6   8  20      599.20      585.89     25.72 o 
  -5   8  20        7.46       -7.58     15.37 o 
  -4   8  20      693.68      746.68     28.04 o 
  -3   8  20      393.51      436.53     20.23 o 
  -2   8  20      974.03      954.45     26.45 o 
  -1   8  20      738.55      791.64     35.38 o 
   0   8  20      283.19      274.81     28.42 o 
   1   8  20       22.84      -21.89     29.21 o 
   2   8  20      645.95      678.09     52.35 o 
   3   8  20       18.23       24.74     33.41 o 
  -9   9  20     1248.30     1284.49     47.89 o 
  -8   9  20       40.50       -0.21     20.86 o 
  -7   9  20      253.62      194.64     24.70 o 
  -6   9  20        5.39       13.90     20.14 o 
  -5   9  20       71.63       72.78     21.58 o 
  -4   9  20        1.05      -15.48     15.48 o 
  -3   9  20        1.80        0.45     15.36 o 
  -2   9  20      107.85       58.84     17.13 o 
  -1   9  20        6.69      -26.98     26.98 o 
   0   9  20       67.28       96.03     32.96 o 
   1   9  20      162.33      171.06     38.68 o 
   2   9  20        9.28      -13.04     33.14 o 
  -8  10  20      210.97      229.05     28.97 o 
  -7  10  20       67.81       86.64     23.53 o 
  -6  10  20      181.19      147.45     25.28 o 
  -5  10  20      484.19      555.18     49.71 o 
  -4  10  20      129.85       87.44     24.61 o 
  -3  10  20      557.95      584.32     42.48 o 
  -2  10  20      155.58      113.63     30.91 o 
  -1  10  20     1676.65     1769.51     75.21 o 
   0  10  20      236.40      324.35     46.45 o 
   1  10  20        8.96      -16.53     31.98 o 
  -6  11  20      531.19      607.70     44.98 o 
  -5  11  20       57.97       31.67     23.24 o 
  -4  11  20        1.56       -9.48     21.82 o 
  -3  11  20       65.14       66.48     24.50 o 
  -2  11  20       10.96       68.87     36.45 o 
 -13   0  21      696.73      798.24     55.12 o 
 -11   0  21      235.40      271.56     39.48 o 
  -9   0  21       12.19        3.57     25.55 o 
  -7   0  21      511.82      480.57     57.66 o 
  -5   0  21     1381.48     1514.44     45.90 o 
  -3   0  21     1048.97     1113.59     40.38 o 
  -1   0  21      828.80      737.05     48.95 o 
   1   0  21     1681.62     1704.66     72.27 o 
   3   0  21     1713.83     1675.36     74.14 o 
   5   0  21      589.05      591.80     49.85 o 
 -12   1  21      648.49      599.72     33.65 o 
 -11   1  21      515.16      495.78     31.76 o 
 -10   1  21      110.63       88.20     20.46 o 
  -9   1  21      208.38      176.66     22.14 o 
  -8   1  21     2177.91     2224.28     57.54 o 
  -7   1  21     1340.43     1392.25     31.56 o 
  -6   1  21      425.30      401.08     18.98 o 
  -5   1  21      353.25      369.00     19.00 o 
  -4   1  21      305.75      293.97     23.77 o 
  -3   1  21       21.63        4.09     12.03 o 
  -2   1  21      392.16      376.55     36.36 o 
  -1   1  21      476.21      434.73     28.15 o 
   0   1  21       30.09       23.32     18.66 o 
   1   1  21       37.74       27.34     28.05 o 
   2   1  21      101.72      148.23     24.25 o 
   3   1  21       17.26        4.62     21.79 o 
   4   1  21       30.19       38.97     28.85 o 
   5   1  21      147.22      134.74     25.94 o 
 -12   2  21       76.96       54.98     23.15 o 
 -11   2  21       14.79       -1.13     25.77 o 
 -10   2  21       42.20       22.25     23.63 o 
  -9   2  21       93.44       87.50     19.44 o 
  -8   2  21      285.65      265.85     21.60 o 
  -7   2  21       43.77       31.37     14.66 o 
  -6   2  21      609.04      572.02     21.44 o 
  -5   2  21       20.21        4.41     11.70 o 
  -4   2  21      779.16      792.23     23.72 o 
  -3   2  21      377.01      434.66     19.77 o 
  -2   2  21      551.42      518.37     43.50 o 
  -1   2  21       11.05       25.53     18.95 o 
   0   2  21     1875.10     1898.65     66.91 o 
   1   2  21        0.60       22.97     19.83 o 
   2   2  21     1540.35     1631.62     51.13 o 
   3   2  21       33.27        8.01     22.33 o 
   4   2  21      793.53      951.19     42.03 o 
   5   2  21        3.84       10.49     24.00 o 
 -12   3  21      111.00       83.35     23.45 o 
 -11   3  21      756.73      740.68     36.13 o 
 -10   3  21       84.58       61.07     21.60 o 
  -9   3  21      596.65      549.19     49.31 o 
  -8   3  21      949.81      987.30     31.08 o 
  -7   3  21     1073.75     1142.27     33.33 o 
  -6   3  21      408.37      412.14     19.60 o 
  -5   3  21      706.48      749.47     23.29 o 
  -4   3  21       16.22       22.66     12.56 o 
  -3   3  21       28.94       26.05     12.39 o 
  -2   3  21      593.40      579.33     31.49 o 
  -1   3  21      538.34      534.51     31.08 o 
   0   3  21        8.58        5.58     19.45 o 
   1   3  21        0.61      -10.79     36.22 o 
   2   3  21        7.39       37.00     20.02 o 
   3   3  21       62.23       48.70     22.55 o 
   4   3  21       38.82       73.03     24.77 o 
   5   3  21        6.10      -10.32     24.38 o 
 -12   4  21       19.32        3.18     19.96 o 
 -11   4  21        7.50       -4.62     20.78 o 
 -10   4  21        4.97       31.19     21.17 o 
  -9   4  21      248.34      260.20     26.58 o 
  -8   4  21       17.55       29.19     16.05 o 
  -7   4  21      143.15      123.98     17.51 o 
  -6   4  21      162.50      157.74     21.12 o 
  -5   4  21      609.53      643.68     22.40 o 
  -4   4  21      181.59      158.76     15.65 o 
  -3   4  21     1720.10     1796.90     39.09 o 
  -2   4  21      122.44       87.07     20.97 o 
  -1   4  21     1078.29     1081.64     40.62 o 
   0   4  21      321.57      351.02     28.55 o 
   1   4  21     1156.56     1170.68     43.10 o 
   2   4  21      348.34      404.66     34.61 o 
   3   4  21      821.86      914.90     41.05 o 
   4   4  21       40.76        1.43     23.15 o 
 -11   5  21        4.45      -17.71     19.73 o 
 -10   5  21      927.09      915.18     68.43 o 
  -9   5  21       54.61       51.73     20.22 o 
  -8   5  21      235.19      291.51     22.89 o 
  -7   5  21      575.58      606.08     37.96 o 
  -6   5  21      498.69      524.43     24.39 o 
  -5   5  21       18.59       23.72     13.12 o 
  -4   5  21      908.95      857.58     25.29 o 
  -3   5  21      595.93      624.35     21.75 o 
  -2   5  21      117.53      124.08     22.29 o 
  -1   5  21        9.58      -17.43     17.43 o 
   0   5  21      168.87      187.31     28.90 o 
   1   5  21       21.66       19.18     20.65 o 
   2   5  21      170.39      179.45     25.72 o 
   3   5  21        0.06      -11.26     21.72 o 
   4   5  21       18.36       15.48     23.56 o 
 -11   6  21        4.77      -18.86     20.97 o 
 -10   6  21        1.15      -14.17     20.02 o 
  -9   6  21        0.77      -17.25     19.08 o 
  -8   6  21       10.30        4.62     16.53 o 
  -7   6  21        1.10        3.89     15.16 o 
  -6   6  21     1101.93     1094.88     33.09 o 
  -5   6  21       28.31        6.47     15.31 o 
  -4   6  21       51.25       64.58     14.27 o 
  -3   6  21      337.92      359.04     19.97 o 
  -2   6  21      788.02      816.05     36.17 o 
  -1   6  21      104.13       93.43     21.41 o
[truncated: 14,853 more chars]
